# Supplementary material for: Modulation of the unfolded protein response with a C-terminal fragment of MANF facilitates recovery in models of multiple sclerosis
Source: Mol Ther. 2025 Oct 11;34(2):1234–57. doi: 10.1016/j.ymthe.2025.10.023 (PMC12882342; doi:10.1016/j.ymthe.2025.10.023)
Supplement: Data S1. Table S3 [file mmc2.xlsx]

## Sheet: DEset_LPC_Vehicle_vs_LPCCMANF
gene_id	gene_name	log2exp	log2FC	pval	pvalAdj
ENSMUSG00000030218	Mgp	9.55435	-3.21515	5.26735e-23	8.78752e-19
ENSMUSG00000029380	Cxcl1	7.54689	-3.33782	1.33525e-19	1.1138e-15
ENSMUSG00000038508	Gdf15	6.26679	-2.52252	1.14186e-18	6.34987e-15
ENSMUSG00000040564	Apoc1	8.03342	-1.56174	6.70553e-17	2.79671e-13
ENSMUSG00000018339	Gpx3	10.2569	-1.29505	8.90522e-17	2.97132e-13
ENSMUSG00000044258	Ctla2a	7.51175	-1.88919	3.74421e-15	1.04108e-11
ENSMUSG00000048218	Amigo2	9.25059	-1.08054	2.42716e-14	5.78462e-11
ENSMUSG00000036256	Igfbp7	11.091	-1.64186	4.95549e-13	1.0334e-09
ENSMUSG00000031740	Mmp2	8.44243	-1.47085	2.08549e-12	3.8658e-09
ENSMUSG00000043613	Mmp3	6.62022	-3.38428	5.1011e-12	8.51017e-09
ENSMUSG00000021186	Fbln5	8.73513	-1.00724	6.74933e-12	1.02363e-08
ENSMUSG00000021281	Tnfaip2	8.88341	-2.41008	1.1858e-11	1.64855e-08
ENSMUSG00000026822	Lcn2	12.984	-3.1314	1.70486e-11	2.18786e-08
ENSMUSG00000012428	Steap4	10.8884	-3.00127	3.29577e-11	3.43645e-08
ENSMUSG00000047878	A4galt	6.29692	-2.93544	3.09058e-11	3.43645e-08
ENSMUSG00000015854	Cd5l	6.17243	-2.63146	3.24286e-11	3.43645e-08
ENSMUSG00000031375	Bgn	10.9365	-1.7094	3.78588e-11	3.71528e-08
ENSMUSG00000032487	Ptgs2	6.71081	-2.89468	4.38825e-10	4.06718e-07
ENSMUSG00000024529	Lox	7.98655	-2.46386	5.08681e-10	4.46649e-07
ENSMUSG00000037962	Rflna	6.29921	-2.3021	6.30178e-10	5.25663e-07
ENSMUSG00000042436	Mfap4	6.30378	-2.3284	6.68402e-10	5.30998e-07
ENSMUSG00000022218	Tgm1	8.53089	-3.61731	7.83212e-10	5.93924e-07
ENSMUSG00000027656	Ccn5	5.55842	-5.04365	8.19498e-10	5.94421e-07
ENSMUSG00000020053	Igf1	10.7228	-0.786543	8.71568e-10	6.05849e-07
ENSMUSG00000037405	Icam1	8.59386	-1.13021	1.07899e-09	7.20031e-07
ENSMUSG00000017493	Igfbp4	10.7394	-1.10377	1.42755e-09	8.82066e-07
ENSMUSG00000015568	Lpl	12.2125	-0.870255	1.4173e-09	8.82066e-07
ENSMUSG00000035373	Ccl7	6.39874	-2.9382	1.49821e-09	8.92664e-07
ENSMUSG00000024164	C3	13.0733	-1.77997	1.79816e-09	1.03444e-06
ENSMUSG00000020676	Ccl11	5.54689	-3.84334	2.40294e-09	1.33627e-06
ENSMUSG00000028494	Plin2	12.0189	-1.79478	3.21274e-09	1.72897e-06
ENSMUSG00000027750	Postn	10.4481	-2.03771	4.29411e-09	2.17087e-06
ENSMUSG00000000555	Itga5	9.73196	-1.09264	4.18165e-09	2.17087e-06
ENSMUSG00000027611	Procr	5.92184	-1.83119	5.11006e-09	2.50739e-06
ENSMUSG00000019997	Ccn2	8.18239	-1.36848	5.6418e-09	2.6145e-06
ENSMUSG00000006219	Fblim1	8.10394	-1.34624	5.62908e-09	2.6145e-06
ENSMUSG00000078190	Dnm3os	6.09803	-2.44393	5.80796e-09	2.61876e-06
ENSMUSG00000034205	Loxl2	9.41785	-1.97335	6.40592e-09	2.80441e-06
ENSMUSG00000040713	Creg1	10.828	-0.66822	6.55591e-09	2.80441e-06
ENSMUSG00000073490	Ifi207	8.09276	-1.16932	6.75071e-09	2.81555e-06
ENSMUSG00000002289	Angptl4	9.23542	-2.492	7.12464e-09	2.89903e-06
ENSMUSG00000050212	Eva1b	6.84862	-1.07125	9.52528e-09	3.78358e-06
ENSMUSG00000024679	Ms4a6d	8.27612	-1.11677	1.24468e-08	4.82909e-06
ENSMUSG00000024066	Xdh	8.19722	-1.46284	1.50623e-08	5.59984e-06
ENSMUSG00000036915	Kirrel2	6.61102	1.33021	1.51048e-08	5.59984e-06
ENSMUSG00000026656	Fcgr2b	9.94086	-0.944106	2.25028e-08	8.16118e-06
ENSMUSG00000048126	Col6a3	10.2117	-1.6015	2.54942e-08	9.04935e-06
ENSMUSG00000064080	Fbln2	9.10296	-1.48967	2.60898e-08	9.06783e-06
ENSMUSG00000018566	Slc2a4	8.36249	-0.810602	2.70609e-08	9.21339e-06
ENSMUSG00000027962	Vcam1	10.7584	-1.95842	2.89583e-08	9.62912e-06
ENSMUSG00000029420	Rimbp2	7.82575	1.18259	2.94363e-08	9.62912e-06
ENSMUSG00000022816	Fstl1	11.6318	-1.79487	3.29731e-08	1.05787e-05
ENSMUSG00000018774	Cd68	11.4229	-0.898265	3.40317e-08	1.07123e-05
ENSMUSG00000020080	Hkdc1	7.36632	1.25883	3.61873e-08	1.09766e-05
ENSMUSG00000024620	Pdgfrb	9.95019	-0.953764	3.59802e-08	1.09766e-05
ENSMUSG00000042622	Maff	6.81698	-1.59588	3.70544e-08	1.10389e-05
ENSMUSG00000017754	Pltp	12.0249	-0.838757	4.3438e-08	1.27136e-05
ENSMUSG00000026193	Fn1	12.6024	-1.75249	4.71034e-08	1.35487e-05
ENSMUSG00000035385	Ccl2	7.59991	-2.50071	4.90684e-08	1.36435e-05
ENSMUSG00000022952	Runx1	8.84078	-1.05576	4.82953e-08	1.36435e-05
ENSMUSG00000028599	Tnfrsf1b	9.22611	-0.957182	5.07023e-08	1.38667e-05
ENSMUSG00000026228	Htr2b	7.10066	-1.78701	5.24553e-08	1.41147e-05
ENSMUSG00000032085	Tagln	8.04644	-2.47908	5.53582e-08	1.46594e-05
ENSMUSG00000035783	Acta2	7.50879	-3.05881	5.97757e-08	1.55818e-05
ENSMUSG00000063975	Slco1a5	9.18611	-1.29463	6.42219e-08	1.64833e-05
ENSMUSG00000030162	Olr1	3.91886	-2.93401	7.48892e-08	1.89299e-05
ENSMUSG00000053141	Ptprt	10.665	0.744906	9.26119e-08	2.30604e-05
ENSMUSG00000058952	Cfi	3.93074	-2.13692	9.42372e-08	2.312e-05
ENSMUSG00000050010	Shisa3	7.49785	-3.34909	1.00218e-07	2.42311e-05
ENSMUSG00000027204	Fbn1	9.49511	-1.51838	1.45284e-07	3.41377e-05
ENSMUSG00000040552	C3ar1	11.0001	-1.01221	1.4482e-07	3.41377e-05
ENSMUSG00000042116	Vwa1	11.1582	-0.851019	1.47895e-07	3.42686e-05
ENSMUSG00000004665	Cnn2	9.86206	-1.06879	1.55886e-07	3.56252e-05
ENSMUSG00000069372	Ctxn3	8.42574	-1.45588	1.68182e-07	3.79159e-05
ENSMUSG00000005124	Ccn4	6.1472	-2.5334	1.84226e-07	4.0459e-05
ENSMUSG00000090084	Srpx	4.71425	-2.40393	1.84313e-07	4.0459e-05
ENSMUSG00000097767	Miat	10.3134	0.805484	1.88374e-07	4.08136e-05
ENSMUSG00000100658	F730311O21Rik	3.02237	-3.49031	1.94255e-07	4.15483e-05
ENSMUSG00000031285	Dcx	9.13282	1.17051	2.04343e-07	4.31525e-05
ENSMUSG00000032334	Loxl1	8.44812	-1.45477	2.28486e-07	4.76479e-05
ENSMUSG00000040613	Apobec1	9.26356	-0.943321	2.37864e-07	4.89911e-05
ENSMUSG00000001131	Timp1	10.5386	-2.63555	2.48918e-07	5.00325e-05
ENSMUSG00000023224	Serping1	10.9576	-1.77872	2.46263e-07	5.00325e-05
ENSMUSG00000074743	Thbd	7.90539	-1.43778	2.52346e-07	5.01177e-05
ENSMUSG00000028195	Ccn1	8.62753	-1.16842	2.58736e-07	5.07823e-05
ENSMUSG00000016024	Lbp	7.66888	-2.12508	2.69887e-07	5.2355e-05
ENSMUSG00000047562	Mmp10	3.79442	-3.17172	3.10038e-07	5.94524e-05
ENSMUSG00000040026	Saa3	6.87191	-2.99174	3.6623e-07	6.94297e-05
ENSMUSG00000074336	Apoc4	3.20945	-3.43331	4.05935e-07	7.60922e-05
ENSMUSG00000030782	Tgfb1i1	8.07882	-1.17081	4.14464e-07	7.68278e-05
ENSMUSG00000036446	Lum	9.3418	-1.50223	4.65782e-07	8.53917e-05
ENSMUSG00000026185	Igfbp5	12.2219	-1.22268	5.66489e-07	0.000102725
ENSMUSG00000069792	Wfdc17	7.07146	-1.02301	5.9428e-07	0.000106606
ENSMUSG00000022479	Vdr	8.52992	-2.53576	6.13845e-07	0.000107798
ENSMUSG00000021359	Tfap2a	8.39714	0.955014	6.13441e-07	0.000107798
ENSMUSG00000031239	Itm2a	9.3655	-1.4368	6.26977e-07	0.000108957
ENSMUSG00000064246	Chi3l1	8.83881	-1.61455	6.46391e-07	0.000111173
ENSMUSG00000026012	Cd28	6.24079	-1.46553	7.21208e-07	0.000122775
ENSMUSG00000050777	Tmem37	7.56701	-0.952854	7.51498e-07	0.000126639
ENSMUSG00000037411	Serpine1	7.96	-2.4107	8.56125e-07	0.000142827
ENSMUSG00000029826	Zc3hav1	9.10983	-0.653114	9.44591e-07	0.000156026
ENSMUSG00000028862	Map3k6	6.38586	-1.78216	1.05343e-06	0.000172297
ENSMUSG00000038370	Pcp4l1	9.82118	-0.756636	1.08525e-06	0.000175779
ENSMUSG00000030579	Tyrobp	10.9237	-0.677811	1.0968e-06	0.000175941
ENSMUSG00000027800	Tm4sf1	9.77252	-1.59578	1.16041e-06	0.000184373
ENSMUSG00000031616	Ednra	8.74525	-1.63661	1.28206e-06	0.00020178
ENSMUSG00000020758	Itgb4	10.242	-0.86045	1.32694e-06	0.000206891
ENSMUSG00000003541	Ier3	9.53065	-1.35156	1.39983e-06	0.000216234
ENSMUSG00000067818	Myl9	7.81618	-1.32891	1.42036e-06	0.000217393
ENSMUSG00000031502	Col4a1	12.9393	-1.13619	1.57173e-06	0.000238374
ENSMUSG00000059089	Fcgr4	5.22882	-1.48668	1.61885e-06	0.000243308
ENSMUSG00000064023	Klk8	4.60733	-2.69135	1.70062e-06	0.000253317
ENSMUSG00000030325	Klrb1c	2.45943	-3.20549	1.74051e-06	0.000256655
ENSMUSG00000075705	Msrb1	9.42836	-0.82224	1.76918e-06	0.000256655
ENSMUSG00000062209	Erbb4	10.3756	0.79646	1.76454e-06	0.000256655
ENSMUSG00000031503	Col4a2	12.2103	-1.11958	1.78775e-06	0.000257113
ENSMUSG00000039153	Runx2	5.85175	-1.22836	1.80354e-06	0.000257167
ENSMUSG00000010797	Wnt2	3.94251	-4.81395	1.90826e-06	0.000269793
ENSMUSG00000044811	Cd300c2	8.01262	-0.856944	1.95011e-06	0.000273393
ENSMUSG00000031490	Eif4ebp1	7.47877	-1.30763	2.03815e-06	0.000283354
ENSMUSG00000037759	Ptger2	3.40939	-2.73164	2.60184e-06	0.000355791
ENSMUSG00000028339	Col15a1	10.6636	-1.25902	2.58815e-06	0.000355791
ENSMUSG00000029661	Col1a2	12.5529	-1.2285	2.68083e-06	0.00036064
ENSMUSG00000030577	Cd22	5.88874	-1.16085	2.70215e-06	0.00036064
ENSMUSG00000026278	Bok	7.1267	-0.948475	2.69867e-06	0.00036064
ENSMUSG00000048655	Ccdc169	3.16993	2.36223	2.77281e-06	0.000367134
ENSMUSG00000026475	Rgs16	8.70865	-0.973474	2.82545e-06	0.000371157
ENSMUSG00000026042	Col5a2	11.1906	-1.5037	2.87233e-06	0.000374368
ENSMUSG00000030717	Nupr1	8.54545	-1.88536	3.12481e-06	0.000401688
ENSMUSG00000063354	Slc39a4	5.12412	-1.48272	3.1301e-06	0.000401688
ENSMUSG00000040612	Ildr2	10.181	-1.33111	3.18397e-06	0.000405482
ENSMUSG00000000392	Fap	6.35094	-1.97277	3.34069e-06	0.000422218
ENSMUSG00000003617	Cp	13.425	-1.14225	3.40471e-06	0.000427073
ENSMUSG00000030208	Emp1	9.90595	-1.91127	3.58779e-06	0.000443371
ENSMUSG00000000901	Mmp11	8.82972	-1.55567	3.57038e-06	0.000443371
ENSMUSG00000023992	Trem2	11.0288	-0.72233	3.80382e-06	0.000466611
ENSMUSG00000030157	Clec2d	6.03342	-1.28325	3.86262e-06	0.000470365
ENSMUSG00000030144	Clec4d	7.36085	-1.59936	3.99908e-06	0.000479976
ENSMUSG00000027074	Slc43a3	9.61816	-1.39359	3.99196e-06	0.000479976
ENSMUSG00000031596	Slc7a2	11.0395	-0.985987	4.04032e-06	0.000481462
ENSMUSG00000025650	Col7a1	9.45866	-1.02364	4.07361e-06	0.000481986
ENSMUSG00000026628	Atf3	9.50656	-1.1132	4.10687e-06	0.000482499
ENSMUSG00000005836	Gata6	4.49985	-2.24506	4.19792e-06	0.000489747
ENSMUSG00000029163	Emilin1	9.07046	-0.926152	4.28028e-06	0.000495889
ENSMUSG00000042228	Lyn	9.763	-0.654682	4.60923e-06	0.000530315
ENSMUSG00000040747	Cd53	10.4511	-1.04271	4.68424e-06	0.000535255
ENSMUSG00000034652	Cd300a	8.08879	-1.02131	5.12657e-06	0.000581813
ENSMUSG00000118667	Ahnak2	7.50779	-1.31962	5.41085e-06	0.000609927
ENSMUSG00000029371	Cxcl5	8.8013	-1.37337	5.53239e-06	0.000619442
ENSMUSG00000052551	Adarb2	8.31628	1.36998	5.8445e-06	0.000650026
ENSMUSG00000089929	Bcl2a1b	6.43879	-1.19636	5.90722e-06	0.00065265
ENSMUSG00000050737	Ptges	8.81017	-1.11487	6.1207e-06	0.000671787
ENSMUSG00000038059	Smim3	9.03617	-1.18807	6.26159e-06	0.000682759
ENSMUSG00000034947	Tmem106a	7.85643	-0.78949	6.40889e-06	0.000694282
ENSMUSG00000022246	Rai14	8.69697	-1.0688	6.52304e-06	0.00070209
ENSMUSG00000021567	Nkd2	6.51767	-1.38817	6.81554e-06	0.000723859
ENSMUSG00000068196	Col8a1	8.31118	-1.35238	6.79483e-06	0.000723859
ENSMUSG00000048304	Slitrk3	8.59292	0.800827	6.85547e-06	0.000723859
ENSMUSG00000087651	1500009L16Rik	8.94618	-0.706949	7.00186e-06	0.000734667
ENSMUSG00000037820	Tgm2	9.28771	-1.55678	7.195e-06	0.000736406
ENSMUSG00000071714	Csf2rb2	8.28367	-1.13134	7.19174e-06	0.000736406
ENSMUSG00000038147	Cd84	10.1093	-0.762948	7.10746e-06	0.000736406
ENSMUSG00000047793	Sned1	13.6432	0.681362	7.08022e-06	0.000736406
ENSMUSG00000039195	Bbln	9.93553	-0.784256	7.3053e-06	0.000743136
ENSMUSG00000029304	Spp1	13.9779	-1.832	7.76781e-06	0.000782905
ENSMUSG00000007891	Ctsd	15.4039	-0.800342	7.7901e-06	0.000782905
ENSMUSG00000029816	Gpnmb	13.431	-1.15731	8.20692e-06	0.000819856
ENSMUSG00000029925	Tbxas1	9.03067	-0.646215	8.30368e-06	0.000824585
ENSMUSG00000060703	Cd302	9.20945	-0.830928	8.40815e-06	0.000830019
ENSMUSG00000029762	Akr1b8	6.99577	-2.26919	8.63844e-06	0.000834002
ENSMUSG00000079262	Slco1a6	5.12928	-1.6619	8.64847e-06	0.000834002
ENSMUSG00000049130	C5ar1	8.7402	-0.988735	8.54213e-06	0.000834002
ENSMUSG00000029070	Mxra8	11.4621	-0.593184	8.5501e-06	0.000834002
ENSMUSG00000024737	Slc15a3	9.41521	-0.975455	8.94208e-06	0.00085736
ENSMUSG00000035829	Ppp1r26	9.10263	0.752418	9.00823e-06	0.000858768
ENSMUSG00000017652	Cd40	5.07146	-2.36163	9.2088e-06	0.0008729
ENSMUSG00000061517	Sox21	9.79685	0.514944	9.2867e-06	0.000875311
ENSMUSG00000057137	Tmem140	7.46046	-1.1834	9.49918e-06	0.000890308
ENSMUSG00000028364	Tnc	10.5103	-1.40109	9.75987e-06	0.000909631
ENSMUSG00000021508	Cxcl14	9.9416	-0.587416	1.04357e-05	0.000967212
ENSMUSG00000000958	Slc7a7	7.65284	-0.762397	1.07318e-05	0.000989166
ENSMUSG00000042284	Itga1	8.39821	-1.15576	1.09239e-05	0.00100133
ENSMUSG00000063193	Cd300lb	6.6987	-1.60752	1.10809e-05	0.00101018
ENSMUSG00000001555	Fkbp10	9.2972	-1.03357	1.13387e-05	0.00102807
ENSMUSG00000032548	Slco2a1	6.37504	-1.61475	1.18432e-05	0.001068
ENSMUSG00000060572	Mfap2	7.49785	-1.36248	1.22077e-05	0.00109495
ENSMUSG00000079470	Utp14b	9.80756	0.523931	1.23884e-05	0.00110522
ENSMUSG00000029552	Tes	7.99081	-1.33156	1.28191e-05	0.00113756
ENSMUSG00000026837	Col5a1	10.0656	-0.94163	1.29594e-05	0.00114393
ENSMUSG00000024538	Ppic	9.76446	-1.25855	1.32358e-05	0.00116217
ENSMUSG00000048612	Myof	9.12444	-1.23734	1.38423e-05	0.00119877
ENSMUSG00000009281	Rarres2	9.43463	-1.1726	1.38682e-05	0.00119877
ENSMUSG00000023367	Tmem176a	11.7175	-1.09742	1.38271e-05	0.00119877
ENSMUSG00000026814	Eng	8.13507	-0.721073	1.39493e-05	0.00119957
ENSMUSG00000016496	Cd274	6.60548	-1.14006	1.41281e-05	0.00120871
ENSMUSG00000043421	Hilpda	7.60363	-1.56414	1.44271e-05	0.001228
ENSMUSG00000047798	Cd300lf	4.77479	-2.25318	1.46947e-05	0.00124443
ENSMUSG00000030142	Clec4e	3.52356	-2.84634	1.49413e-05	0.00125892
ENSMUSG00000039062	Anpep	9.18177	-1.29162	1.53641e-05	0.00128804
ENSMUSG00000062200	Vmn2r7	4.17991	1.54159	1.54737e-05	0.00129074
ENSMUSG00000074971	Fibin	7.27961	-2.52071	1.73502e-05	0.00143293
ENSMUSG00000033538	Casp4	8.82496	-1.55628	1.72975e-05	0.00143293
ENSMUSG00000022500	Litaf	10.6784	-0.894428	1.83129e-05	0.00150499
ENSMUSG00000031825	Crispld2	6.99294	-1.68027	1.8406e-05	0.00150523
ENSMUSG00000006519	Cyba	9.50879	-0.726948	1.8511e-05	0.00150644
ENSMUSG00000048482	Bdnf	5.67596	1.65734	1.91516e-05	0.00154756
ENSMUSG00000024349	Sting1	7.89102	-0.852943	1.92018e-05	0.00154756
ENSMUSG00000030074	Gxylt2	7.67066	-0.827147	1.96002e-05	0.00157207
ENSMUSG00000021886	Gpr65	7.97154	-0.755602	1.97895e-05	0.00157965
ENSMUSG00000090394	4930523C07Rik	7.0728	-1.03608	2.02905e-05	0.00161194
ENSMUSG00000045362	Tnfrsf26	5.45121	-2.10885	2.059e-05	0.00162798
ENSMUSG00000120140	Gm19765	1.24793	-5.30549	2.08167e-05	0.00163814
ENSMUSG00000050335	Lgals3	12.2094	-1.30043	2.10224e-05	0.00164656
ENSMUSG00000050708	Ftl1	13.3034	-0.683069	2.12126e-05	0.00165369
ENSMUSG00000038400	Pmepa1	10.3733	-0.634986	2.15444e-05	0.00167174
ENSMUSG00000045095	Magi1	10.4066	0.745158	2.2001e-05	0.00169927
ENSMUSG00000028238	Atp6v0d2	7.84862	-1.67342	2.24539e-05	0.00172626
ENSMUSG00000025161	Slc16a3	8.25562	-1.98647	2.31932e-05	0.00176681
ENSMUSG00000086914	Gm16124	5.04439	-1.35111	2.31687e-05	0.00176681
ENSMUSG00000019987	Arg1	7.29921	-3.16713	2.33317e-05	0.00176929
ENSMUSG00000051166	Eml5	12.2366	1.03185	2.3519e-05	0.00177542
ENSMUSG00000023043	Krt18	4.67948	-2.58185	2.43216e-05	0.00182773
ENSMUSG00000071637	Cebpd	10.0044	-1.2752	2.47472e-05	0.00185138
ENSMUSG00000002603	Tgfb1	9.2387	-0.611908	2.57599e-05	0.00191854
ENSMUSG00000062515	Fabp4	5.74819	-1.88351	2.7171e-05	0.00201464
ENSMUSG00000049988	Lrrc25	6.82814	-0.977765	2.77229e-05	0.00204647
ENSMUSG00000025776	Crispld1	5.54303	-2.50929	2.82722e-05	0.00207782
ENSMUSG00000015829	Tnr	12.3429	0.809923	2.86464e-05	0.00209609
ENSMUSG00000004951	Hspb1	7.79685	-2.21878	2.89574e-05	0.00210959
ENSMUSG00000022894	Adamts5	8.6027	-1.19752	2.93255e-05	0.00212387
ENSMUSG00000006445	Epha2	6.56986	-0.961608	2.95267e-05	0.00212387
ENSMUSG00000031266	Gla	9.50829	-0.816188	2.95354e-05	0.00212387
ENSMUSG00000071005	Ccl19	1.80735	-4.26656	2.98079e-05	0.00213427
ENSMUSG00000021939	Ctsb	15.8276	-0.917555	3.02898e-05	0.00215951
ENSMUSG00000024659	Anxa1	9.06306	-1.85976	3.15993e-05	0.0022126
ENSMUSG00000027985	Lef1	5.09276	-1.61973	3.11804e-05	0.0022126
ENSMUSG00000044303	Cdkn2a	4.59991	-1.59698	3.16778e-05	0.0022126
ENSMUSG00000025492	Ifitm3	10.3803	-1.24637	3.16284e-05	0.0022126
ENSMUSG00000031355	Arhgap6	6.10852	-1.16039	3.1739e-05	0.0022126
ENSMUSG00000043157	Arl11	7.4818	-0.76018	3.18302e-05	0.0022126
ENSMUSG00000001123	Lgals9	8.54738	-0.700212	3.36611e-05	0.00233016
ENSMUSG00000032679	Cd59a	8.63617	-0.789956	3.40331e-05	0.00234617
ENSMUSG00000014444	Piezo1	8.95855	-0.84708	3.51234e-05	0.00241137
ENSMUSG00000016256	Ctsz	12.202	-0.598541	3.66611e-05	0.00250663
ENSMUSG00000035165	Kcne3	4.15987	-8.21086	3.78945e-05	0.00257677
ENSMUSG00000032715	Trib3	6.2854	-1.43901	3.79959e-05	0.00257677
ENSMUSG00000027832	Ptx3	8.96	-1.76101	3.89145e-05	0.00261779
ENSMUSG00000022146	Osmr	10.8006	-1.16319	3.88448e-05	0.00261779
ENSMUSG00000074782	4833422C13Rik	5.40514	-1.20103	4.03168e-05	0.00270123
ENSMUSG00000047407	Tgif1	8.66888	-0.710624	4.1155e-05	0.00274636
ENSMUSG00000019850	Tnfaip3	7.69697	-0.880408	4.19679e-05	0.00278944
ENSMUSG00000072941	Sod3	8.67992	-0.967924	4.21908e-05	0.00279313
ENSMUSG00000010307	Tmem86a	9.24139	-0.574139	4.30639e-05	0.00283966
ENSMUSG00000016918	Sulf1	10.4297	-1.19623	4.36569e-05	0.00285619
ENSMUSG00000037370	Enpp1	10.2827	-1.00014	4.36213e-05	0.00285619
ENSMUSG00000006411	Nectin4	7.35425	0.81424	4.47837e-05	0.00291847
ENSMUSG00000032271	Nnmt	4.11894	-2.48411	4.49898e-05	0.00292049
ENSMUSG00000055172	C1ra	5.87344	-1.64723	4.62863e-05	0.00296998
ENSMUSG00000025473	Adam8	10.4151	-1.25052	4.62812e-05	0.00296998
ENSMUSG00000057246	Tsbp1	5.68299	1.04196	4.62496e-05	0.00296998
ENSMUSG00000031750	Il34	7.5216	-0.998408	4.64962e-05	0.00297201
ENSMUSG00000070942	Il1rl2	6.35315	-1.29589	4.70716e-05	0.00299731
ENSMUSG00000001473	Tubb6	9.29318	-1.17492	4.76357e-05	0.00301198
ENSMUSG00000032431	Crtap	8.54303	-0.838135	4.77451e-05	0.00301198
ENSMUSG00000039031	Arhgap18	8.92815	-0.772067	4.78436e-05	0.00301198
ENSMUSG00000067261	Foxd3	2.35755	-4.75106	4.87981e-05	0.00305937
ENSMUSG00000049630	C1ql3	7.07815	1.25336	4.89631e-05	0.00305937
ENSMUSG00000021360	Gcnt2	8.14784	-0.821513	5.00085e-05	0.00310146
ENSMUSG00000037940	Inpp4b	9.07381	0.70293	5.0003e-05	0.00310146
ENSMUSG00000027078	Ube2l6	7.76901	-1.18619	5.04768e-05	0.00311891
ENSMUSG00000052131	Akr1b7	3	2.1559	5.10333e-05	0.00314165
ENSMUSG00000058624	Gda	3.83289	-1.99613	5.16103e-05	0.0031655
ENSMUSG00000021136	Smoc1	9.68168	0.638982	5.21242e-05	0.0031853
ENSMUSG00000000766	Oprm1	2.32193	3.42198	5.28458e-05	0.00321761
ENSMUSG00000097354	2310001H17Rik	4.41785	-1.80605	5.37744e-05	0.00326225
ENSMUSG00000002985	Apoe	17.8372	-0.854653	5.48933e-05	0.00331806
ENSMUSG00000032419	Tbx18	7.66711	-0.923763	5.51232e-05	0.00331993
ENSMUSG00000006218	Fam131c	5.59991	1.2229	5.66e-05	0.00339661
ENSMUSG00000032014	Oaf	8.74147	-1.11929	5.70728e-05	0.00341271
ENSMUSG00000090523	Gypc	6.62388	-1.00291	5.77151e-05	0.00342655
ENSMUSG00000029338	Antxr2	8.37123	-0.904453	5.76239e-05	0.00342655
ENSMUSG00000028755	Cda	6.92035	-1.15843	5.91846e-05	0.00350134
ENSMUSG00000031765	Mt1	14.9872	-1.21266	5.97119e-05	0.00350765
ENSMUSG00000061232	H2-K1	10.7393	-0.574013	5.96681e-05	0.00350765
ENSMUSG00000030536	Iqgap1	11.6997	-0.888067	6.38751e-05	0.00372597
ENSMUSG00000028051	Hcn3	7.66178	1.02253	6.44239e-05	0.00373248
ENSMUSG00000021453	Gadd45g	10.2389	-0.862968	6.64052e-05	0.00383335
ENSMUSG00000024197	Plin3	9.93148	-0.741388	6.71187e-05	0.00386118
ENSMUSG00000054690	Emcn	6.9263	-1.75952	6.78592e-05	0.00386704
ENSMUSG00000024087	Cyp1b1	10.7237	-1.32856	6.77775e-05	0.00386704
ENSMUSG00000020077	Srgn	11.0748	-1.26996	6.7916e-05	0.00386704
ENSMUSG00000040280	Ndufa4l2	6.89633	-3.21824	6.84717e-05	0.00388542
ENSMUSG00000027399	Il1a	4.49185	-2.61771	7.16864e-05	0.00405405
ENSMUSG00000035356	Nfkbiz	10.1121	-0.729059	7.38375e-05	0.00416159
ENSMUSG00000105096	Gbp10	6.69349	-1.37909	7.49358e-05	0.00420927
ENSMUSG00000037686	Aspg	10.1137	-1.02799	7.53709e-05	0.0042195
ENSMUSG00000036896	C1qc	12.2617	-0.611993	7.58288e-05	0.00423094
ENSMUSG00000054679	Srsf12	7.45738	0.938738	7.71133e-05	0.00427511
ENSMUSG00000056258	Kcnq3	9.5343	0.637112	7.71329e-05	0.00427511
ENSMUSG00000038630	Zkscan16	5.61839	1.24219	8.00858e-05	0.00442408
ENSMUSG00000020901	Pik3r5	7.87728	-1.08239	8.1833e-05	0.00449086
ENSMUSG00000026156	B3gat2	9.39232	0.632873	8.18331e-05	0.00449086
ENSMUSG00000031762	Mt2	14.8389	-1.21355	8.43681e-05	0.00460589
ENSMUSG00000069516	Lyz2	13.7524	-1.05614	8.44813e-05	0.00460589
ENSMUSG00000010830	Kdelr3	7.58684	-1.54124	8.5133e-05	0.0046263
ENSMUSG00000005413	Hmox1	10.8594	-0.951414	8.56327e-05	0.00463834
ENSMUSG00000058755	Osm	5.44294	-1.41196	8.63371e-05	0.00466136
ENSMUSG00000033191	Tie1	7.67419	-1.34666	8.89076e-05	0.00475248
ENSMUSG00000028111	Ctsk	8.49085	-1.04473	8.83781e-05	0.00475248
ENSMUSG00000052560	Cpne8	9.32249	-0.833268	8.88413e-05	0.00475248
ENSMUSG00000022865	Cxadr	9.61333	0.609442	8.91643e-05	0.00475248
ENSMUSG00000060591	Ifitm2	8.62251	-0.79249	9.23504e-05	0.00490663
ENSMUSG00000017453	Pipox	8.46404	-1.23961	9.34486e-05	0.00494922
ENSMUSG00000036136	Fam110c	1.64386	-5.70284	9.53921e-05	0.00503616
ENSMUSG00000020264	Slc36a2	2.70044	-2.45284	9.75588e-05	0.00511815
ENSMUSG00000025216	Lbx1	7.19722	1.0895	9.75243e-05	0.00511815
ENSMUSG00000018819	Lsp1	8.24258	-1.287	9.83853e-05	0.00514533
ENSMUSG00000037868	Egr2	6.32643	-1.33448	9.91143e-05	0.00516726
ENSMUSG00000021025	Nfkbia	10.3351	-0.898145	0.000100501	0.00522322
ENSMUSG00000026043	Col3a1	13.5646	-1.51281	0.000105125	0.00544659
ENSMUSG00000027452	Acss1	9.79035	0.513825	0.000106781	0.00551528
ENSMUSG00000039851	Epcip	6.69	-0.830295	0.000109376	0.00563185
ENSMUSG00000024330	Col11a2	10.0435	0.719018	0.000109914	0.00564214
ENSMUSG00000048234	Rnf149	9.96272	-0.553895	0.000111131	0.0056871
ENSMUSG00000022245	Skor1	8.85448	1.23404	0.000112327	0.00573074
ENSMUSG00000021998	Lcp1	11.0928	-0.684423	0.000115167	0.00585394
ENSMUSG00000046178	Nxph1	8.76072	0.606358	0.000115444	0.00585394
ENSMUSG00000028464	Tpm2	7.1472	-1.07837	0.00011742	0.00593398
ENSMUSG00000020098	Pcbd1	3.14975	-1.92852	0.000119706	0.00601523
ENSMUSG00000041544	Disp3	9.42469	0.756783	0.000122579	0.00614108
ENSMUSG00000027803	Wwtr1	11.0594	-0.651544	0.000123443	0.00616587
ENSMUSG00000037321	Tap1	7.99081	-0.570111	0.000124697	0.0062099
ENSMUSG00000026365	Cfh	12.0524	-1.22259	0.000126711	0.00625418
ENSMUSG00000024521	Pmaip1	6.99152	-1.12341	0.000126673	0.00625418
ENSMUSG00000072844	G530011O06Rik	6.64926	-0.890183	0.000126424	0.00625418
ENSMUSG00000107479	2610300M13Rik	4.8009	-1.35982	0.000130488	0.00640744
ENSMUSG00000027737	Slc7a11	11.1358	0.96283	0.000130819	0.00640744
ENSMUSG00000052837	Junb	9.91195	-0.819415	0.000130968	0.00640744
ENSMUSG00000108084	Gm7932	5.85798	-1.13913	0.000133026	0.00648912
ENSMUSG00000112023	Lilrb4b	8.38046	-1.5469	0.000137208	0.00664247
ENSMUSG00000001435	Col18a1	11.8422	-0.598548	0.000137365	0.00664247
ENSMUSG00000001985	Grik3	10.7171	0.897214	0.00013817	0.00666213
ENSMUSG00000020826	Nos2	6.2854	-2.54217	0.0001401	0.00673572
ENSMUSG00000091472	Gm3739	3.50779	2.0528	0.000142568	0.00683466
ENSMUSG00000000530	Acvrl1	7.03755	-1.07568	0.000143726	0.00686149
ENSMUSG00000002147	Stat6	9.08614	-0.766394	0.00014395	0.00686149
ENSMUSG00000041378	Cldn5	8.74903	-1.50268	0.000144741	0.00687952
ENSMUSG00000055733	Nap1l3	10.2871	0.526666	0.000145761	0.0069083
ENSMUSG00000041642	Kif21b	10.4795	0.663067	0.000147399	0.00696617
ENSMUSG00000032766	Gng11	9.43567	-0.728857	0.0001482	0.00698422
ENSMUSG00000036103	Colec12	10.9483	-0.679234	0.000149349	0.00701856
ENSMUSG00000022209	Dhrs2	2.24793	2.9203	0.000151831	0.00711515
ENSMUSG00000025165	Sectm1a	5.49586	-2.69233	0.000154662	0.00714354
ENSMUSG00000034911	Ushbp1	5.59246	-1.61522	0.000154782	0.00714354
ENSMUSG00000002944	Cd36	10.7056	-1.51388	0.000155687	0.00714354
ENSMUSG00000029134	Plb1	5	-1.40648	0.000155731	0.00714354
ENSMUSG00000045318	Adra2c	5.93369	1.19628	0.00015629	0.00714354
ENSMUSG00000031799	Tpm4	11.5042	-1.12588	0.000153696	0.00714354
ENSMUSG00000031486	Adgra2	8.51914	-0.95097	0.000156034	0.00714354
ENSMUSG00000008489	Elavl2	8.39874	0.915153	0.00015563	0.00714354
ENSMUSG00000028673	Fuca1	11.3654	-0.510519	0.000155195	0.00714354
ENSMUSG00000054976	Nyap2	8.15861	1.30424	0.000157579	0.00718275
ENSMUSG00000037169	Mycn	7.23122	0.876583	0.00015888	0.0072126
ENSMUSG00000020865	Abcc3	8.80896	-0.713043	0.000159963	0.0072126
ENSMUSG00000063632	Sox11	9.17991	0.610016	0.000159337	0.0072126
ENSMUSG00000056481	Cd248	7.51964	-1.14261	0.000162815	0.00732142
ENSMUSG00000073002	Vamp5	8.39178	-0.733928	0.00016479	0.0073903
ENSMUSG00000017615	Tnfaip1	11.4877	-0.511309	0.000167285	0.00748209
ENSMUSG00000067212	H2-T23	8.1743	-0.623486	0.000168549	0.00751845
ENSMUSG00000046607	Hrk	9.56272	0.746008	0.00017034	0.00757808
ENSMUSG00000090122	Kcne5	7.89709	-0.912046	0.000172902	0.00767159
ENSMUSG00000073802	Cdkn2b	6.60548	-1.37446	0.000176053	0.00777007
ENSMUSG00000049744	Arhgap15	6.46352	-0.962805	0.000175799	0.00777007
ENSMUSG00000028327	Stra6l	6.05799	-1.70861	0.000179578	0.00790475
ENSMUSG00000025408	Ddit3	9.13025	-0.55563	0.000182931	0.00803115
ENSMUSG00000005672	Kit	11.9281	0.933688	0.000184118	0.00806206
ENSMUSG00000018899	Irf1	8.39607	-0.968582	0.000187747	0.00819586
ENSMUSG00000056501	Cebpb	8.78627	-0.778122	0.000188157	0.00819586
ENSMUSG00000059248	Septin9	10.3868	-0.873896	0.000188837	0.00820408
ENSMUSG00000029185	Fam114a1	8.21189	-0.992686	0.000192211	0.00832899
ENSMUSG00000022306	Zfpm2	10.5132	0.852408	0.000196047	0.0084513
ENSMUSG00000060206	Zfp462	10.1839	0.57439	0.000195958	0.0084513
ENSMUSG00000053113	Socs3	8.7628	-0.985173	0.000198828	0.00854311
ENSMUSG00000095115	Itpripl2	9.31713	-0.709071	0.000199201	0.00854311
ENSMUSG00000039167	Adgrl4	8.67904	-1.55098	0.000202579	0.00864473
ENSMUSG00000042677	Zc3h12a	6.77808	-0.880303	0.000202607	0.00864473
ENSMUSG00000020473	Aebp1	10.5419	-0.741355	0.000203709	0.00866958
ENSMUSG00000026536	Ifi211	3.45943	-2.33534	0.000207487	0.00878553
ENSMUSG00000074170	Plekhf1	9.0728	-0.740413	0.000207354	0.00878553
ENSMUSG00000026051	Ecrg4	9.91775	-0.689254	0.00020945	0.00884623
ENSMUSG00000043740	Trem6l	3.9542	-2.05823	0.00021604	0.00910152
ENSMUSG00000027994	Mcub	5.67948	-1.36942	0.000220064	0.00924768
ENSMUSG00000027435	Cd93	9.46122	-1.08949	0.000222701	0.00929365
ENSMUSG00000036381	P2ry14	10.1698	-0.904701	0.000222829	0.00929365
ENSMUSG00000058715	Fcer1g	9.92685	-0.57423	0.000221957	0.00929365
ENSMUSG00000041736	Tspo	8.3837	-1.00848	0.000225524	0.00938259
ENSMUSG00000054435	Gimap4	5.00562	-2.72166	0.000226348	0.00939345
ENSMUSG00000063229	Ldha	12.8357	-0.823312	0.000229157	0.0094864
ENSMUSG00000067586	S1pr3	13.4224	-1.18407	0.000230462	0.00951684
ENSMUSG00000024778	Fas	9.36578	-1.19976	0.000234092	0.00964285
ENSMUSG00000006221	Hspb7	3.16993	-2.17458	0.000236232	0.00970706
ENSMUSG00000019846	Lama4	9.50705	-1.28409	0.000243481	0.00995218
ENSMUSG00000013584	Aldh1a2	9.13154	-1.07524	0.000243297	0.00995218
ENSMUSG00000024338	Psmb8	7.55267	-0.754403	0.000243987	0.00995218
ENSMUSG00000046449	Nexmif	8.49635	0.887267	0.000246699	0.0100382
ENSMUSG00000061740	Cyp2d22	10.233	-0.667471	0.000253813	0.0102527
ENSMUSG00000034898	Filip1	6.17493	-0.905999	0.000254444	0.0102533
ENSMUSG00000032690	Oas2	3.12928	1.66362	0.000256538	0.0103128
ENSMUSG00000047330	Kcne4	4.96	-1.60575	0.000260692	0.0104015
ENSMUSG00000043943	Naalad2	5.83605	-1.42449	0.000260901	0.0104015
ENSMUSG00000062760	Shisal1	9.84471	0.744938	0.000261758	0.0104015
ENSMUSG00000033777	Tlr13	9.29949	-0.607173	0.000261042	0.0104015
ENSMUSG00000022015	Tnfsf11	2.49185	-3.69157	0.000262757	0.0104123
ENSMUSG00000024168	Tmem204	7.19722	-0.912189	0.000265611	0.0105005
ENSMUSG00000049872	Calhm5	5.67948	-1.10084	0.000273744	0.0107709
ENSMUSG00000023036	Pcdhgc4	8.41363	0.813201	0.000273492	0.0107709
ENSMUSG00000020766	Galk1	8.97441	-0.852025	0.000276438	0.0108513
ENSMUSG00000021091	Serpina3n	13.1536	-1.44653	0.000279395	0.0109295
ENSMUSG00000043895	S1pr2	8.94581	-0.707599	0.00027974	0.0109295
ENSMUSG00000037243	Zfp692	9.43645	0.545188	0.000280442	0.0109313
ENSMUSG00000028597	Gpx7	7.61839	-0.981332	0.000281253	0.0109374
ENSMUSG00000105504	Gbp5	4.55459	-2.61764	0.000283831	0.0109989
ENSMUSG00000005800	Mmp8	2.70044	-2.4444	0.000284154	0.0109989
ENSMUSG00000015355	Cd48	7.71682	-0.777245	0.000290033	0.0111746
ENSMUSG00000024981	Acsl5	8.99718	-0.613988	0.000289675	0.0111746
ENSMUSG00000039232	Stx11	6.18735	-1.54105	0.00029214	0.0112299
ENSMUSG00000028270	Gbp2	9.36714	-1.33767	0.000297802	0.0114212
ENSMUSG00000027954	Efna1	8.09342	-0.653608	0.000300586	0.0115016
ENSMUSG00000029810	Tmem176b	12.9399	-0.81048	0.00030211	0.0115334
ENSMUSG00000050558	Prokr2	10.3332	1.21768	0.000303527	0.011547
ENSMUSG00000072294	Klf12	8.47168	0.737944	0.000303849	0.011547
ENSMUSG00000057440	Mpp7	9.79462	0.659797	0.000304812	0.0115572
ENSMUSG00000062991	Nrg1	7.64024	0.890974	0.000306279	0.0115774
ENSMUSG00000043079	Synpo	8.51471	-0.815811	0.000306733	0.0115774
ENSMUSG00000030116	Mfap5	4.59246	-1.98602	0.000307733	0.011589
ENSMUSG00000025746	Il6	2.42626	-2.30667	0.000317107	0.0119151
ENSMUSG00000038650	Rnh1	11.0546	-0.570972	0.000319306	0.0119707
ENSMUSG00000034810	Scn7a	10.3079	-1.04722	0.000321939	0.0120424
ENSMUSG00000020241	Col6a2	10.3969	-1.18409	0.000322931	0.0120525
ENSMUSG00000071713	Csf2rb	8.06945	-0.791927	0.000324755	0.0120666
ENSMUSG00000032554	Trf	15.6614	-0.716042	0.000324526	0.0120666
ENSMUSG00000034485	Uaca	9.80474	-0.787181	0.000326488	0.0120772
ENSMUSG00000074505	Fat3	9.55315	0.702102	0.000326083	0.0120772
ENSMUSG00000020902	Ntn1	11.3412	0.767407	0.000329385	0.0121574
ENSMUSG00000026069	Il1rl1	3.55459	1.47107	0.000330135	0.0121581
ENSMUSG00000039057	Myo16	10.6774	0.722868	0.000333417	0.012252
ENSMUSG00000024810	Il33	9.30264	-1.60464	0.000340753	0.0124551
ENSMUSG00000029648	Flt1	7.9263	-1.20695	0.000343424	0.0124551
ENSMUSG00000038543	BC028528	6.62753	-0.939691	0.00034159	0.0124551
ENSMUSG00000026547	Tagln2	10.3015	-0.874635	0.000343222	0.0124551
ENSMUSG00000060802	B2m	12.6258	-0.645649	0.000340137	0.0124551
ENSMUSG00000021057	Akap5	6.91439	1.0622	0.000348301	0.0126046
ENSMUSG00000051236	Msrb3	8.47218	-0.64722	0.000350606	0.0126344
ENSMUSG00000018920	Cxcl16	8.77561	-0.729507	0.000352333	0.0126408
ENSMUSG00000001604	Tcea3	7.37613	-0.695275	0.000354943	0.0127071
ENSMUSG00000041180	Hectd2	8.42469	0.650734	0.000357645	0.0127764
ENSMUSG00000031897	Psmb10	8.71982	-0.618484	0.000358416	0.0127766
ENSMUSG00000017737	Mmp9	6.32418	-2.12176	0.000359788	0.0127982
ENSMUSG00000026271	Gpr35	5.35755	-1.44349	0.000364811	0.0129492
ENSMUSG00000021214	Akr1c18	2.32193	-3.44323	0.000365792	0.0129565
ENSMUSG00000059921	Unc5c	11.5586	0.671474	0.000367871	0.0130025
ENSMUSG00000058897	Col25a1	4.70736	1.20108	0.000370365	0.013063
ENSMUSG00000065258	Gm23969	3.18982	1.73682	0.000380463	0.0133909
ENSMUSG00000037408	Cnnm4	8.22942	0.696312	0.000392718	0.0137931
ENSMUSG00000009687	Fxyd5	9.00282	-1.11513	0.000401044	0.0140559
ENSMUSG00000030854	Ptpn5	7.68212	0.816124	0.000403564	0.0140887
ENSMUSG00000064105	Cnnm2	9.32446	0.588554	0.000403669	0.0140887
ENSMUSG00000028007	Snx7	7.85643	-0.830126	0.000405212	0.0141131
ENSMUSG00000011179	Odc1	11.0627	-0.563891	0.000418452	0.0145438
ENSMUSG00000073489	Ifi204	7.30834	-0.865603	0.000424656	0.0147288
ENSMUSG00000050063	Klk6	10.2299	-1.79551	0.000427292	0.0147894
ENSMUSG00000049538	Adamts16	9.01123	0.663979	0.000434748	0.0150164
ENSMUSG00000032231	Anxa2	11.3609	-1.18338	0.000441212	0.0152081
ENSMUSG00000033105	Lss	10.2766	0.537551	0.000445026	0.015308
ENSMUSG00000031871	Cdh5	8.76901	-1.13699	0.000447376	0.0153268
ENSMUSG00000072647	Adam1a	8.08945	0.752418	0.000447412	0.0153268
ENSMUSG00000019929	Dcn	11.8422	-0.937479	0.000456487	0.0155669
ENSMUSG00000021457	Syk	8.58731	-0.686036	0.000457219	0.0155669
ENSMUSG00000030247	Kcnj8	6.64566	-1.31261	0.000460033	0.0155991
ENSMUSG00000023067	Cdkn1a	11.1543	-0.542732	0.000460034	0.0155991
ENSMUSG00000002771	Grin2d	8.58496	1.08054	0.000469093	0.015874
ENSMUSG00000009545	Kcnq1	4.85798	-1.97844	0.000472712	0.0158997
ENSMUSG00000038521	C1s1	6.69523	-1.52088	0.000471901	0.0158997
ENSMUSG00000030413	Pglyrp1	4.3837	-2.13187	0.000475797	0.0159073
ENSMUSG00000020186	Csrp2	7.23601	-1.3246	0.000474542	0.0159073
ENSMUSG00000027762	Sucnr1	4.85175	-1.25098	0.000474844	0.0159073
ENSMUSG00000005054	Cstb	10.2671	-0.67854	0.000478531	0.0159667
ENSMUSG00000073599	Ecscr	6.70908	-1.48979	0.00047958	0.0159697
ENSMUSG00000046532	Ar	8.1453	0.77248	0.000480966	0.015984
ENSMUSG00000038776	Ephx1	10.5616	-0.781878	0.00048275	0.0160114
ENSMUSG00000048070	Pirt	4.06609	-2.45474	0.000490965	0.0161592
ENSMUSG00000045382	Cxcr4	9.40381	-0.721534	0.000488607	0.0161592
ENSMUSG00000020120	Plek	11.0245	-0.660965	0.000490291	0.0161592
ENSMUSG00000079293	Clec7a	9.53649	-0.514663	0.00049108	0.0161592
ENSMUSG00000060147	Serpinb6a	11.0944	-0.709858	0.000497652	0.0163432
ENSMUSG00000029135	Fosl2	9.2237	-0.690778	0.000499196	0.0163617
ENSMUSG00000016758	Bik	3.65821	-1.49756	0.000500206	0.0163626
ENSMUSG00000025366	Esyt1	9.4281	-0.574626	0.000502067	0.0163913
ENSMUSG00000028843	Sh3bgrl3	10.3965	-0.599799	0.000504595	0.0164417
ENSMUSG00000015468	Notch4	7.59619	-1.00027	0.000508499	0.0164527
ENSMUSG00000049134	Nrap	6.19476	-0.858532	0.000508697	0.0164527
ENSMUSG00000036390	Gadd45a	10.0002	-0.594778	0.000508028	0.0164527
ENSMUSG00000032193	Ldlr	10.0746	0.566002	0.000508878	0.0164527
ENSMUSG00000023918	Adgrf4	5.01123	1.03956	0.000511455	0.0165041
ENSMUSG00000000031	H19	10.1415	-2.5893	0.00051659	0.0166376
ENSMUSG00000022094	Slc39a14	10.5553	-0.836576	0.000521889	0.0167759
ENSMUSG00000086712	Mexis	5.51175	-1.31467	0.000529531	0.0169888
ENSMUSG00000021477	Ctsl	13.5567	-0.854434	0.000532019	0.0170032
ENSMUSG00000029761	Cald1	11.8264	-0.65468	0.000531059	0.0170032
ENSMUSG00000028780	Sema3c	7.76901	-0.957747	0.000534061	0.0170064
ENSMUSG00000038387	Rras	9.56129	-0.786336	0.000534158	0.0170064
ENSMUSG00000001119	Col6a1	10.9605	-1.20833	0.000544224	0.017261
ENSMUSG00000060924	Csmd1	9.21887	0.667497	0.000543934	0.017261
ENSMUSG00000050377	Il31ra	3.02237	2.32083	0.000547679	0.0172721
ENSMUSG00000020773	Trim47	7.92926	-1.18753	0.000546358	0.0172721
ENSMUSG00000022440	C1qtnf6	9.33985	-0.539213	0.000547057	0.0172721
ENSMUSG00000030772	Dkk3	11.2957	-0.852397	0.000554399	0.0174182
ENSMUSG00000026170	Cyp27a1	8.27903	-0.552369	0.000554181	0.0174182
ENSMUSG00000062980	Cped1	8.26209	-1.08367	0.000562746	0.0175343
ENSMUSG00000057182	Scn3a	7.29462	0.791272	0.000561222	0.0175343
ENSMUSG00000037813	D630003M21Rik	7.84862	-0.784815	0.00056335	0.0175343
ENSMUSG00000044080	S100a1	10.949	-0.732684	0.000559303	0.0175343
ENSMUSG00000030339	Ltbr	9.72643	-0.54859	0.0005624	0.0175343
ENSMUSG00000020592	Sdc1	8.27729	-1.09121	0.000567603	0.0175683
ENSMUSG00000031548	Sfrp1	7.66089	-0.745497	0.000567221	0.0175683
ENSMUSG00000052026	Slc6a7	6.2854	1.30596	0.000578071	0.0178592
ENSMUSG00000032501	Trib1	9.82794	-0.503566	0.000593013	0.0182869
ENSMUSG00000000184	Ccnd2	10.1056	-0.851402	0.000606666	0.0186391
ENSMUSG00000024672	Ms4a7	8.56938	-0.826638	0.000618836	0.018978
ENSMUSG00000003420	Fcgrt	10.7858	-0.691192	0.000634408	0.0193843
ENSMUSG00000050359	Sprr1a	1.08746	-5.12682	0.000636731	0.0194197
ENSMUSG00000039579	Grin3a	9.75947	0.505103	0.000638883	0.0194498
ENSMUSG00000029819	Npy	7.58871	-0.759608	0.000641309	0.0194881
ENSMUSG00000071001	Hrct1	3.70044	-1.53553	0.000646222	0.0195661
ENSMUSG00000107491	Gm17893	3.79442	-1.34739	0.000645757	0.0195661
ENSMUSG00000001506	Col1a1	12.6491	-0.937454	0.00065052	0.0196605
ENSMUSG00000033730	Egr3	5.77808	-1.46385	0.00065897	0.019844
ENSMUSG00000028965	Tnfrsf9	4.42626	-1.95925	0.000660281	0.0198477
ENSMUSG00000001349	Cnn1	2.49185	-3.75344	0.000663936	0.0198865
ENSMUSG00000046768	Rhoj	10.3663	-0.758044	0.000664192	0.0198865
ENSMUSG00000016995	Matn4	9.76217	-0.598459	0.000665148	0.0198865
ENSMUSG00000038056	Kmt2c	11.251	0.658199	0.00067075	0.0199893
ENSMUSG00000030341	Tnfrsf1a	10.962	-0.597312	0.000670981	0.0199893
ENSMUSG00000108237	Gm19757	2.93074	1.9266	0.000673224	0.0200203
ENSMUSG00000043857	Mgat5b	8.37287	0.863145	0.000678688	0.0201469
ENSMUSG00000080406	Mir1188	1.52356	3.08248	0.000682206	0.0202154
ENSMUSG00000034641	Cd300ld	5.40088	-1.35637	0.0006868	0.0202915
ENSMUSG00000024172	St6gal2	7.62297	0.615441	0.000687207	0.0202915
ENSMUSG00000070564	Ntn5	2.75489	-1.80842	0.000695931	0.0204046
ENSMUSG00000034209	Rasl10a	4.7211	-1.60225	0.000694844	0.0204046
ENSMUSG00000025044	Msr1	9.18611	-1.25301	0.000694252	0.0204046
ENSMUSG00000030681	Mvp	9.92091	-0.705027	0.000713842	0.020893
ENSMUSG00000034855	Cxcl10	7.544	-1.58761	0.000715875	0.0208995
ENSMUSG00000040212	Emp3	9.07882	-0.87446	0.000716782	0.0208995
ENSMUSG00000024900	Cpt1a	10.8437	-0.519679	0.000717821	0.0208995
ENSMUSG00000041117	Ccdc8	6.43879	-1.22717	0.00072008	0.0209287
ENSMUSG00000030310	Slc6a1	13.3458	0.841517	0.000727531	0.0210719
ENSMUSG00000021579	Lrrc14b	5.24793	-0.995631	0.000732535	0.02118
ENSMUSG00000022371	Col14a1	6.92333	-1.16171	0.000735723	0.0212354
ENSMUSG00000041974	Spidr	9.82695	-1.30688	0.000739943	0.0213203
ENSMUSG00000002847	Pla1a	6.09011	-1.14292	0.000741461	0.0213272
ENSMUSG00000004231	Pax2	7.24793	0.988782	0.000747819	0.0214362
ENSMUSG00000036887	C1qa	12.293	-0.601558	0.000747544	0.0214362
ENSMUSG00000029298	Gbp9	7.74147	-1.30858	0.000753005	0.0215478
ENSMUSG00000022269	Marchf11	7.7657	0.986041	0.000755021	0.0215685
ENSMUSG00000032363	Adamts7	5.83289	-1.07706	0.000758834	0.0216404
ENSMUSG00000059901	Adamts14	6.52943	-1.09977	0.000775277	0.0220716
ENSMUSG00000023411	Nfatc4	6.38586	-1.35494	0.000777827	0.0221065
ENSMUSG00000032243	Itga11	5.31288	-0.996437	0.000785433	0.0222468
ENSMUSG00000040740	Slc25a34	8.18921	-0.656469	0.000788365	0.022292
ENSMUSG00000049775	Tmsb4x	15.1361	-0.605531	0.000797606	0.0224771
ENSMUSG00000001946	Esam	7.56224	-1.41968	0.000805427	0.0226354
ENSMUSG00000030110	Ret	7.75989	0.7833	0.000805935	0.0226354
ENSMUSG00000002885	Adgre5	8.5493	-1.05193	0.000810069	0.0227133
ENSMUSG00000000753	Serpinf1	9.32418	-0.668844	0.000822267	0.0229531
ENSMUSG00000040466	Blvrb	8.17804	-0.600833	0.000822639	0.0229531
ENSMUSG00000017760	Ctsa	12.9221	-0.537581	0.000827463	0.023046
ENSMUSG00000030047	Arhgap25	8.49835	-0.569685	0.000835538	0.0232321
ENSMUSG00000027995	Tlr2	9.18797	-0.536558	0.000838054	0.0232633
ENSMUSG00000050132	Sarm1	9.56153	0.541205	0.000839764	0.0232721
ENSMUSG00000042684	Npl	8.49536	-0.560624	0.000850064	0.0235184
ENSMUSG00000049687	Pheta2	4.53916	-1.43039	0.000864097	0.0238671
ENSMUSG00000090958	Lrrc32	7.01402	-0.924337	0.000869957	0.0239892
ENSMUSG00000058258	Idi1	7.91139	0.700333	0.000873414	0.0240052
ENSMUSG00000058006	Mdn1	10.3599	0.580832	0.00087317	0.0240052
ENSMUSG00000028463	Car9	6.67948	-2.73236	0.000876014	0.0240371
ENSMUSG00000031137	Fgf13	8.06542	0.871423	0.000878344	0.0240614
ENSMUSG00000030209	Grin2b	9.51052	1.17133	0.000881242	0.0240953
ENSMUSG00000028063	Lmna	10.4312	-0.582505	0.000886376	0.0241624
ENSMUSG00000046470	Sox18	5.71768	-1.42516	0.000892979	0.0242631
ENSMUSG00000001666	Ddt	8.17368	-0.535345	0.000900705	0.0244296
ENSMUSG00000050272	Dscam	9.76715	0.693382	0.00092663	0.025055
ENSMUSG00000047867	Gimap6	6.13699	-1.70896	0.000943916	0.0253989
ENSMUSG00000005580	Adcy9	8.65195	0.66472	0.00094242	0.0253989
ENSMUSG00000068566	Myadm	10.1302	-0.611457	0.000942929	0.0253989
ENSMUSG00000052565	H1f3	4.34873	1.40376	0.000963247	0.0258774
ENSMUSG00000001750	Tcirg1	10.5077	-0.593904	0.000971495	0.026057
ENSMUSG00000055485	Mtcl2	11.3333	0.927965	0.000980659	0.0262185
ENSMUSG00000058427	Cxcl2	4.08746	-2.8385	0.00098444	0.0262355
ENSMUSG00000046402	Rbp1	9.64273	-1.08702	0.000984013	0.0262355
ENSMUSG00000057315	Arhgap24	7.14338	-0.802656	0.000989013	0.0262616
ENSMUSG00000025993	Slc40a1	8.17493	-0.677106	0.000990142	0.0262616
ENSMUSG00000015143	Actn1	10.4341	-0.573778	0.000987351	0.0262616
ENSMUSG00000025128	Bhlhe22	11.0868	0.811248	0.000992396	0.0262796
ENSMUSG00000042312	S100a13	9.92852	-0.760526	0.000997812	0.0263394
ENSMUSG00000002028	Kmt2a	11.9031	0.567026	0.000996303	0.0263394
ENSMUSG00000059060	Rad51b	6.83447	-0.989527	0.00101255	0.0265242
ENSMUSG00000027447	Cst3	14.5168	-0.720665	0.0010137	0.0265242
ENSMUSG00000000489	Pdgfb	8.55315	-0.654336	0.00101435	0.0265242
ENSMUSG00000006611	Hfe	9.03995	-0.648969	0.00100819	0.0265242
ENSMUSG00000028249	Sdcbp	13.0011	-0.604468	0.00101165	0.0265242
ENSMUSG00000046456	Tmem150b	1.9542	-2.31703	0.00101742	0.0265629
ENSMUSG00000033581	Igf2bp2	7.39981	-1.0764	0.0010257	0.0267287
ENSMUSG00000070436	Serpinh1	12.1083	-0.937221	0.00102698	0.0267287
ENSMUSG00000030361	Klrb1a	2.42626	-4.0887	0.00103301	0.0268437
ENSMUSG00000037580	Gch1	6.40301	-1.08303	0.00103498	0.0268532
ENSMUSG00000031698	Mylk3	6.31967	-0.922725	0.00105075	0.0272201
ENSMUSG00000040856	Dlk1	6.98157	1.49302	0.00105821	0.0273284
ENSMUSG00000029664	Tfpi2	5.09276	-2.77412	0.00106694	0.0274265
ENSMUSG00000079014	Serpina3i	3.39232	-2.33615	0.00106622	0.0274265
ENSMUSG00000014846	Tppp3	11.0726	-0.853553	0.00107126	0.0274528
ENSMUSG00000053746	Ptrh1	6.90087	-0.809834	0.00107079	0.0274528
ENSMUSG00000006930	Hap1	10.2976	0.772229	0.00108312	0.0276295
ENSMUSG00000059173	Pde1a	6.65821	-0.828382	0.00109442	0.0278753
ENSMUSG00000022468	Endou	7.79279	-1.12646	0.00110062	0.0279524
ENSMUSG00000029641	Rasl11a	9.89973	-0.735214	0.0011008	0.0279524
ENSMUSG00000061436	Hipk2	10.3494	0.779298	0.0011107	0.028118
ENSMUSG00000012017	Scarf2	7.2854	-0.707456	0.00111933	0.0282937
ENSMUSG00000070777	Ceacam20	2.97728	1.72558	0.00112368	0.0283606
ENSMUSG00000033149	Phldb2	8.61425	-0.873029	0.00113494	0.0286014
ENSMUSG00000086496	Gm14204	8.26092	0.836432	0.00113756	0.0286242
ENSMUSG00000020844	Nxn	9.98495	-0.550169	0.00114235	0.0287015
ENSMUSG00000028978	Nos3	6.03342	-1.0062	0.00114734	0.0287099
ENSMUSG00000073758	Sh3d21	6.56224	-0.928347	0.00114679	0.0287099
ENSMUSG00000016087	Fli1	7.67066	-0.57745	0.00114785	0.0287099
ENSMUSG00000026389	Steap3	8.57554	-0.870353	0.00115091	0.0287433
ENSMUSG00000035954	Dock4	10.7198	0.589047	0.0011534	0.0287627
ENSMUSG00000066026	Dhrs3	10.5843	-0.529626	0.00115766	0.0288256
ENSMUSG00000022947	Cbr3	7.13314	-0.781716	0.0011691	0.0290408
ENSMUSG00000022887	Masp1	8.8638	0.64756	0.00116978	0.0290408
ENSMUSG00000060594	Layn	6.62022	-1.22267	0.00117386	0.0290556
ENSMUSG00000030155	Clec2e	1.58496	-3.17986	0.00118218	0.0291624
ENSMUSG00000028661	Epha8	10.0977	1.02499	0.00118027	0.0291624
ENSMUSG00000053317	Sec61b	8.66888	-0.515996	0.00118342	0.0291624
ENSMUSG00000043099	Hic1	7.66267	-0.976373	0.00119573	0.0293791
ENSMUSG00000001930	Vwf	7.77149	-1.47253	0.00122191	0.0298464
ENSMUSG00000040761	Spen	11.2358	0.585545	0.0012193	0.0298464
ENSMUSG00000026890	Lhx6	3.08746	-1.96819	0.00122525	0.0298501
ENSMUSG00000062082	Cd200r4	6.22641	-1.04078	0.00122564	0.0298501
ENSMUSG00000004730	Adgre1	9.72813	-0.59898	0.00123675	0.0300769
ENSMUSG00000040896	Kcnd3	11.4027	0.702847	0.0012424	0.0301415
ENSMUSG00000001918	Slc1a5	6.83763	-0.701247	0.00124302	0.0301415
ENSMUSG00000048368	Omd	5.62936	-1.63488	0.00124612	0.0301728
ENSMUSG00000039316	Rftn1	8.94618	-0.703668	0.00126362	0.0305079
ENSMUSG00000056145	AI504432	9.77438	0.679054	0.00126203	0.0305079
ENSMUSG00000121484	Serpina3h	2.97728	-2.78995	0.00127115	0.0306455
ENSMUSG00000028980	H6pd	8.53576	-0.559466	0.00127406	0.0306711
ENSMUSG00000073608	Gal3st2c	0.807355	-4.84846	0.00127666	0.0306894
ENSMUSG00000030281	Il17rc	6.75989	-0.9264	0.00128114	0.030753
ENSMUSG00000070280	Slc22a14	1.75489	-2.86651	0.00128798	0.0308076
ENSMUSG00000041482	Piezo2	8.73513	-1.10781	0.0012934	0.0308076
ENSMUSG00000031304	Il2rg	6.26444	-1.05811	0.00129231	0.0308076
ENSMUSG00000022489	Pde1b	10.1319	-0.632802	0.0012958	0.0308076
ENSMUSG00000021986	Amer2	12.2153	0.610904	0.00128694	0.0308076
ENSMUSG00000042379	Esm1	4.97728	-1.15704	0.00131747	0.0311764
ENSMUSG00000027314	Dll4	6.96	-0.873811	0.0013282	0.0313414
ENSMUSG00000019256	Ahr	8.00703	-0.907391	0.00133084	0.0313592
ENSMUSG00000035273	Hpse	6.10066	-1.0729	0.00133468	0.0314054
ENSMUSG00000084904	Gm14827	6.74315	0.832024	0.00134122	0.0315148
ENSMUSG00000053175	Bcl3	7.41363	-1.19331	0.00134535	0.0315615
ENSMUSG00000016494	Cd34	9.38208	-0.943393	0.00136049	0.0317886
ENSMUSG00000039899	Fgl2	7.76736	-0.988863	0.00136726	0.031902
ENSMUSG00000030873	Scnn1b	0.70044	-4.76049	0.00137335	0.0319995
ENSMUSG00000030098	Grip2	7.17368	0.929856	0.00138906	0.0321856
ENSMUSG00000038530	Rgs4	9.12121	-0.91954	0.00138375	0.0321856
ENSMUSG00000026358	Rgs1	8.69566	-1.31297	0.00139176	0.0322034
ENSMUSG00000006356	Crip2	10.8936	-0.578791	0.00140046	0.0323599
ENSMUSG00000022108	Itm2b	15.5123	-0.516682	0.00140479	0.0323704
ENSMUSG00000030790	Adm	6.84862	-1.41358	0.00141985	0.0326481
ENSMUSG00000007655	Cav1	8.24911	-1.24963	0.00142294	0.0326481
ENSMUSG00000027276	Jag1	8.78423	-0.613813	0.0014409	0.0329295
ENSMUSG00000001493	Meox1	5.79766	-1.35139	0.00147595	0.0335925
ENSMUSG00000018479	Chct1	1.24793	-3.61567	0.00149333	0.0337836
ENSMUSG00000005465	Il27ra	3.45943	-2.09353	0.00149736	0.0337836
ENSMUSG00000024048	Myl12a	9.96831	-0.717655	0.00149076	0.0337836
ENSMUSG00000017009	Sdc4	13.0138	-0.608486	0.00149852	0.0337836
ENSMUSG00000032012	Nectin1	10.3647	0.505989	0.00149443	0.0337836
ENSMUSG00000032327	Stra6	7.6987	-1.5197	0.0015047	0.033786
ENSMUSG00000022665	Ccdc80	10.076	-0.888434	0.00150185	0.033786
ENSMUSG00000050157	Gm867	7.22521	-0.860205	0.00150369	0.033786
ENSMUSG00000027859	Ngf	4.87652	-1.35442	0.00151085	0.0338489
ENSMUSG00000078566	Bnip3	10.2815	-0.687082	0.00151156	0.0338489
ENSMUSG00000079363	Gbp4	4.37504	-1.82903	0.00152674	0.0341013
ENSMUSG00000037966	Ninj1	9.74083	-0.557894	0.0015334	0.0342001
ENSMUSG00000024650	Slc22a6	5.37504	1.41015	0.00154487	0.0343791
ENSMUSG00000026072	Il1r1	9.51052	-0.926735	0.00154554	0.0343791
ENSMUSG00000034981	Parm1	10.214	0.503677	0.00154803	0.0343886
ENSMUSG00000055884	Fancm	8.94105	0.515949	0.00155366	0.0344678
ENSMUSG00000019889	Ptprk	10.3945	0.528753	0.00155952	0.0345518
ENSMUSG00000034206	Polq	6.82018	0.789295	0.00156981	0.0347335
ENSMUSG00000005886	Ncoa2	11.3414	0.532007	0.0015719	0.0347338
ENSMUSG00000034037	Fgd5	5.92184	-1.07469	0.00159559	0.0351196
ENSMUSG00000007041	Clic1	10.9094	-0.707804	0.00159989	0.0351196
ENSMUSG00000024935	Slc1a1	10.2892	0.555035	0.00159863	0.0351196
ENSMUSG00000046718	Bst2	8.43879	-0.671565	0.00161218	0.0353429
ENSMUSG00000056476	Med12l	10.4007	0.592151	0.00161443	0.0353458
ENSMUSG00000009670	Tex11	4.85175	-1.50045	0.00162067	0.035436
ENSMUSG00000049804	Armcx4	10.3086	0.599188	0.00163094	0.0356139
ENSMUSG00000055761	Nkain3	5.02237	0.92307	0.00163372	0.0356278
ENSMUSG00000006386	Tek	4.15987	-1.95802	0.00164329	0.0357698
ENSMUSG00000025510	Cd151	11.5664	-0.744804	0.00164451	0.0357698
ENSMUSG00000121137	5033421B08Rik	3.2854	-1.53868	0.00165145	0.0358739
ENSMUSG00000054136	Adm2	1.58496	-5.63655	0.00165905	0.0359922
ENSMUSG00000018417	Myo1b	9.48809	-0.658076	0.00167222	0.0361838
ENSMUSG00000047746	Fbxo40	4.91886	-2.13229	0.00167682	0.0362121
ENSMUSG00000031343	Gabra3	7.23242	0.856125	0.00167787	0.0362121
ENSMUSG00000004791	Pgf	6.79766	-1.24537	0.00168258	0.0362667
ENSMUSG00000003355	Fkbp11	4.8392	-1.21995	0.00168982	0.0363758
ENSMUSG00000049555	Tmie	9.33148	-0.826678	0.00169838	0.0365131
ENSMUSG00000065208	Gm24616	3.59991	1.64524	0.00170815	0.0366757
ENSMUSG00000025064	Col17a1	6.29002	1.19799	0.00172204	0.0367391
ENSMUSG00000027868	Tbx15	5.79116	-0.963608	0.00171582	0.0367391
ENSMUSG00000047497	Adamts12	8.49635	-0.813462	0.00172321	0.0367391
ENSMUSG00000002233	Rhoc	11.203	-0.740502	0.00172431	0.0367391
ENSMUSG00000057173	Rfx8	2.45943	-1.9428	0.00173306	0.0368784
ENSMUSG00000074813	Morrbid	5.11374	-1.23789	0.00175204	0.037093
ENSMUSG00000043410	Hfm1	4.94251	0.812581	0.00174554	0.037093
ENSMUSG00000026796	Niban2	11.7056	-0.666689	0.00175069	0.037093
ENSMUSG00000002068	Ccne1	7.51964	0.6202	0.00175025	0.037093
ENSMUSG00000002341	Ncan	12.321	0.519666	0.00176004	0.0372072
ENSMUSG00000035456	Prdm8	9.93369	0.960573	0.00176644	0.037209
ENSMUSG00000036905	C1qb	12.213	-0.537977	0.00176426	0.037209
ENSMUSG00000043940	Wdfy3	12.1175	0.576772	0.00177235	0.0372864
ENSMUSG00000029151	Slc30a3	6.26444	0.944832	0.00178045	0.0373625
ENSMUSG00000029759	Pon3	7.64926	-0.613355	0.00177872	0.0373625
ENSMUSG00000024210	Ip6k3	4.30378	-1.58042	0.00178424	0.037395
ENSMUSG00000041707	Tmem273	6.39017	-0.922679	0.00178927	0.0374535
ENSMUSG00000017057	Il13ra1	9.52037	-1.0098	0.00179301	0.0374848
ENSMUSG00000002332	Dhrs1	12.6003	-0.770426	0.00180099	0.0376043
ENSMUSG00000059479	B3gnt8	5.23362	-0.91837	0.00181307	0.0377622
ENSMUSG00000046593	Tmem215	2.24793	2.01992	0.0018189	0.0377891
ENSMUSG00000040724	Kcna2	12.421	0.729186	0.00181868	0.0377891
ENSMUSG00000010358	Ifi35	7.28425	-0.760832	0.00182367	0.0377941
ENSMUSG00000041954	Tnfrsf18	1.32193	-3.72215	0.00183907	0.0380059
ENSMUSG00000075304	Sp5	7.68299	0.967583	0.00183763	0.0380059
ENSMUSG00000044647	Csrnp3	9.21765	0.8634	0.00184072	0.0380059
ENSMUSG00000042757	Tmem108	9.426	0.617391	0.00184377	0.0380219
ENSMUSG00000021390	Ogn	4.56986	1.90011	0.0018504	0.0381114
ENSMUSG00000020427	Igfbp3	9.32418	-1.00353	0.00185485	0.0381559
ENSMUSG00000033253	Szt2	10.6779	0.553382	0.00186165	0.0382487
ENSMUSG00000045827	Serpinb9	8.0396	-0.759426	0.00188344	0.0386487
ENSMUSG00000026073	Il1r2	5.61471	-0.961967	0.00188857	0.0387064
ENSMUSG00000020717	Pecam1	8.32867	-1.4886	0.00191556	0.0391633
ENSMUSG00000100837	1700063D05Rik	3.02237	1.76807	0.00192795	0.0392976
ENSMUSG00000048489	Depp1	2.49185	-4.22781	0.00194112	0.0393962
ENSMUSG00000006360	Crip1	6.46761	-1.44342	0.00193882	0.0393962
ENSMUSG00000053475	Tnfaip6	8.33036	-0.624836	0.00193671	0.0393962
ENSMUSG00000022089	Bin3	8.7628	-0.533482	0.00196735	0.03988
ENSMUSG00000020042	Abtb3	10.0086	0.985735	0.00198389	0.0401665
ENSMUSG00000025888	Casp1	7.46862	-0.746494	0.00199144	0.0402225
ENSMUSG00000030519	Apba2	11.683	0.60545	0.00199148	0.0402225
ENSMUSG00000027301	Oxt	1.24793	-3.67342	0.00201034	0.0404086
ENSMUSG00000033965	Slc16a2	11.501	-0.564597	0.00200971	0.0404086
ENSMUSG00000034653	Ythdc2	9.70585	0.507284	0.00201099	0.0404086
ENSMUSG00000020123	Avpr1a	1.90689	-2.23494	0.00202216	0.0405478
ENSMUSG00000025494	Sigirr	4.31288	-1.41239	0.00203112	0.0406784
ENSMUSG00000028407	Smim27	6.21675	-0.888324	0.00205782	0.0411144
ENSMUSG00000004707	Ly9	7.35094	-0.583348	0.00207816	0.0414713
ENSMUSG00000056888	Glipr1	7.98797	-0.766033	0.00208085	0.0414752
ENSMUSG00000078920	Ifi47	4.8009	-1.58934	0.00209162	0.0416173
ENSMUSG00000016763	Scube1	7.61102	-0.902552	0.00209296	0.0416173
ENSMUSG00000098651	Mir6999	2.83289	1.67679	0.00214433	0.0425373
ENSMUSG00000028654	Mycl	8.46404	0.5985	0.00215443	0.0426869
ENSMUSG00000039481	Nrtn	7.04712	-0.663718	0.00215843	0.0427153
ENSMUSG00000044345	Marveld1	7.85409	-0.716906	0.00216801	0.0428543
ENSMUSG00000058669	Nkx2-9	2.20945	-3.36335	0.00217716	0.0429841
ENSMUSG00000086742	Gm16201	4.25739	-1.34007	0.00219551	0.0432952
ENSMUSG00000068245	Phf11d	4.43463	-1.22087	0.00220249	0.0433304
ENSMUSG00000033501	Crygs	4.72792	-1.55531	0.00222525	0.0436338
ENSMUSG00000023886	Smoc2	5.53138	-1.26278	0.00222576	0.0436338
ENSMUSG00000024131	Slc3a1	5.46352	0.846661	0.00223592	0.0437816
ENSMUSG00000035041	Creb3l3	2.42626	-1.72714	0.00228132	0.0445151
ENSMUSG00000018217	Pmp22	11.3086	-0.6574	0.00228605	0.044554
ENSMUSG00000042845	Wfdc12	2	-3.62747	0.00229209	0.0445955
ENSMUSG00000034402	Kcnh5	4.58496	0.976632	0.00230422	0.0445955
ENSMUSG00000051951	Xkr4	7.44398	0.947533	0.00229566	0.0445955
ENSMUSG00000041957	Pkp2	7.07682	-0.774901	0.00230229	0.0445955
ENSMUSG00000041390	Mdfic	9.99064	-0.697483	0.00230036	0.0445955
ENSMUSG00000070469	Adamtsl3	9.33929	-0.578748	0.00230068	0.0445955
ENSMUSG00000036687	Tmem184a	1.70044	2.73102	0.00231442	0.044741
ENSMUSG00000070047	Fat1	12.71	0.535065	0.00235883	0.0455468
ENSMUSG00000021933	Gucy1b2	3.70044	1.36556	0.00236848	0.0456735
ENSMUSG00000021536	Adcy2	9.12735	0.62626	0.00238053	0.0457539
ENSMUSG00000091803	Cox16	5.46761	-0.851187	0.00239923	0.0459545
ENSMUSG00000020000	Moxd1	6.74651	-1.5758	0.00242746	0.0463873
ENSMUSG00000063458	Lrmda	4.33985	-1.57533	0.00243473	0.0463873
ENSMUSG00000028024	Enpep	6.20457	-1.3955	0.00243573	0.0463873
ENSMUSG00000028360	Slc44a5	8.19722	0.783516	0.00243269	0.0463873
ENSMUSG00000051669	AU021092	4.82018	-2.0444	0.00245428	0.0466251
ENSMUSG00000024501	Dpysl3	12.0648	-0.734921	0.0024566	0.0466251
ENSMUSG00000063455	D630045J12Rik	9.97029	0.705636	0.0024518	0.0466251
ENSMUSG00000056529	Ptafr	6.76653	-0.688061	0.00249011	0.0468878
ENSMUSG00000052229	Gpr17	12.0394	0.542483	0.00248748	0.0468878
ENSMUSG00000038518	Jarid2	10.866	0.565059	0.00249302	0.0468895
ENSMUSG00000009216	Fam163b	2.58496	2.41492	0.00250439	0.0469974
ENSMUSG00000031189	Aff2	7.33427	0.776169	0.00250753	0.0470036
ENSMUSG00000121607	Nlgn4l	9.48432	0.520068	0.00251387	0.0470695
ENSMUSG00000041731	Pgm5	9.59269	0.757879	0.00252509	0.0471785
ENSMUSG00000028246	Faxc	7.90764	0.750572	0.00252535	0.0471785
ENSMUSG00000015839	Nfe2l2	11.3157	-0.578745	0.00252874	0.0471891
ENSMUSG00000039883	Lrrc17	4.9542	-2.22907	0.00254723	0.047481
ENSMUSG00000035266	Helq	8.57317	0.575095	0.00257835	0.0478471
ENSMUSG00000026826	Nr4a2	7.09672	0.878168	0.00260013	0.0480427
ENSMUSG00000036570	Fxyd1	13.1161	-0.826939	0.0026004	0.0480427
ENSMUSG00000020057	Dram1	5.47978	-1.46573	0.00260912	0.0481504
ENSMUSG00000032000	Birc3	7.13057	-0.776151	0.00262817	0.0482629
ENSMUSG00000036928	Stag3	7.49486	0.623357	0.00265186	0.0484961
ENSMUSG00000025355	Mmp19	11.2024	-0.580624	0.00264826	0.0484961
ENSMUSG00000024781	Lipa	11.1359	-0.529631	0.00265402	0.0484961
ENSMUSG00000022836	Mylk	8.85253	-0.774176	0.00268896	0.0488138
ENSMUSG00000034509	Mad2l1bp	7.84314	-0.519473	0.00268874	0.0488138
ENSMUSG00000014776	Nol3	8.88264	-0.571939	0.00269525	0.0488749
ENSMUSG00000018672	Copz2	8.37341	-0.69399	0.00270949	0.0490698
ENSMUSG00000034438	Gbp8	3.02237	-2.41856	0.00273635	0.049352
ENSMUSG00000091387	Gcnt4	6.87652	0.699405	0.0027466	0.0494834
ENSMUSG00000057706	Mex3b	8.87152	0.502994	0.00275395	0.0495622
ENSMUSG00000056737	Capg	10.5376	-0.758096	0.00277565	0.0498989

## Sheet: DEset_Healthyctrl_vs_LPCVehicle
gene_id	gene_name	log2exp	log2FC	pval	pvalAdj
ENSMUSG00000030218	Mgp	9.42136	3.12622	2.26801e-27	3.78418e-23
ENSMUSG00000038508	Gdf15	6.12009	2.60148	1.31863e-24	1.10006e-20
ENSMUSG00000048218	Amigo2	9.14607	1.11324	1.49931e-18	8.33867e-15
ENSMUSG00000025650	Col7a1	9.25765	1.32082	3.03001e-17	1.26389e-13
ENSMUSG00000029661	Col1a2	12.2138	2.10289	1.45403e-16	4.85209e-13
ENSMUSG00000019997	Ccn2	8.05166	1.47469	4.2057e-16	1.16954e-12
ENSMUSG00000031375	Bgn	10.7678	1.93895	6.54179e-15	1.55928e-11
ENSMUSG00000024672	Ms4a7	8.33489	1.25435	7.88556e-15	1.64463e-11
ENSMUSG00000064246	Chi3l1	8.6028	2.12662	3.77156e-14	6.99205e-11
ENSMUSG00000020241	Col6a2	10.1161	1.8172	6.04561e-14	1.00871e-10
ENSMUSG00000031740	Mmp2	8.30935	1.5661	1.03132e-13	1.43396e-10
ENSMUSG00000050121	Opalin	9.48516	1.47218	1.00199e-13	1.43396e-10
ENSMUSG00000028339	Col15a1	10.4395	1.65733	1.13455e-13	1.45616e-10
ENSMUSG00000028599	Tnfrsf1b	9.06369	1.17105	1.65727e-13	1.97511e-10
ENSMUSG00000026185	Igfbp5	12.0219	1.53341	1.97875e-13	2.20103e-10
ENSMUSG00000024620	Pdgfrb	9.7955	1.11795	2.41457e-13	2.51794e-10
ENSMUSG00000048126	Col6a3	9.9725	2.1256	3.49553e-13	3.43076e-10
ENSMUSG00000017754	Pltp	11.8551	1.0603	1.06536e-12	9.87534e-10
ENSMUSG00000026193	Fn1	12.4014	2.12215	1.26657e-12	1.11225e-09
ENSMUSG00000040564	Apoc1	7.94512	1.49855	2.30319e-12	1.92144e-09
ENSMUSG00000027750	Postn	10.2777	2.26302	3.06851e-12	2.438e-09
ENSMUSG00000052688	Rab7b	9.22935	1.47553	4.64354e-12	3.5217e-09
ENSMUSG00000012428	Steap4	10.7004	3.44171	5.36586e-12	3.73661e-09
ENSMUSG00000046607	Hrk	9.73283	-1.04842	5.37481e-12	3.73661e-09
ENSMUSG00000014444	Piezo1	8.72262	1.25343	6.27166e-12	4.18571e-09
ENSMUSG00000033685	Ucp2	11.7717	0.83567	6.89316e-12	4.42355e-09
ENSMUSG00000019929	Dcn	11.52	1.65706	9.30002e-12	5.74707e-09
ENSMUSG00000028494	Plin2	11.8373	2.08914	1.26084e-11	7.51327e-09
ENSMUSG00000078190	Dnm3os	5.87992	2.97883	1.4898e-11	8.28575e-09
ENSMUSG00000016763	Scube1	7.28951	1.61455	1.45188e-11	8.28575e-09
ENSMUSG00000044786	Zfp36	9.07206	0.768964	1.87514e-11	1.00925e-08
ENSMUSG00000024164	C3	12.7739	2.71703	2.3912e-11	1.24679e-08
ENSMUSG00000036446	Lum	9.09569	2.04795	3.18659e-11	1.59244e-08
ENSMUSG00000074743	Thbd	7.7173	1.7116	3.24501e-11	1.59244e-08
ENSMUSG00000059108	Ifitm6	2.78427	3.93618	3.5801e-11	1.70669e-08
ENSMUSG00000026043	Col3a1	13.2783	2.25575	3.95895e-11	1.83487e-08
ENSMUSG00000040026	Saa3	6.65662	3.68407	6.47849e-11	2.92145e-08
ENSMUSG00000026628	Atf3	9.29207	1.49858	6.76566e-11	2.97066e-08
ENSMUSG00000037820	Tgm2	9.01278	2.25805	7.18704e-11	3.07476e-08
ENSMUSG00000041482	Piezo2	8.41504	1.88939	7.39171e-11	3.08327e-08
ENSMUSG00000032085	Tagln	7.8216	3.15732	7.81432e-11	3.18005e-08
ENSMUSG00000040612	Ildr2	10.0389	1.473	8.42036e-11	3.34509e-08
ENSMUSG00000042436	Mfap4	6.14749	2.45389	9.9889e-11	3.64535e-08
ENSMUSG00000029163	Emilin1	8.82053	1.39853	9.84324e-11	3.64535e-08
ENSMUSG00000021359	Tfap2a	8.33638	-0.912452	1.002e-10	3.64535e-08
ENSMUSG00000038400	Pmepa1	10.1928	0.881063	1.00501e-10	3.64535e-08
ENSMUSG00000035493	Tgfbi	9.78063	1.5218	1.03756e-10	3.68335e-08
ENSMUSG00000037206	Islr	9.11316	1.42547	1.07647e-10	3.74186e-08
ENSMUSG00000024066	Xdh	8.08037	1.50482	1.18171e-10	4.02384e-08
ENSMUSG00000028327	Stra6l	5.81307	2.30331	1.31888e-10	4.40111e-08
ENSMUSG00000066026	Dhrs3	10.3677	0.873507	1.43652e-10	4.69967e-08
ENSMUSG00000000753	Serpinf1	9.04743	1.18875	1.645e-10	5.27824e-08
ENSMUSG00000024679	Ms4a6d	8.10794	1.3502	1.75097e-10	5.51224e-08
ENSMUSG00000053141	Ptprt	10.6825	-0.824907	2.44841e-10	7.56513e-08
ENSMUSG00000021281	Tnfaip2	8.79478	2.20128	2.95369e-10	8.80042e-08
ENSMUSG00000046402	Rbp1	9.37721	1.64981	2.91627e-10	8.80042e-08
ENSMUSG00000034947	Tmem106a	7.68883	1.00618	3.13579e-10	9.02081e-08
ENSMUSG00000038695	Josd2	10.021	0.786449	3.08942e-10	9.02081e-08
ENSMUSG00000016024	Lbp	7.52356	2.19239	3.69212e-10	1.04412e-07
ENSMUSG00000040613	Apobec1	9.12498	1.08188	3.76031e-10	1.04568e-07
ENSMUSG00000022816	Fstl1	11.4681	1.99857	4.14297e-10	1.1332e-07
ENSMUSG00000027375	Mal	13.0776	1.20316	4.21568e-10	1.1345e-07
ENSMUSG00000037625	Cldn11	13.8925	1.22078	4.53553e-10	1.19986e-07
ENSMUSG00000021886	Gpr65	7.79369	1.00647	4.60239e-10	1.19986e-07
ENSMUSG00000013584	Aldh1a2	8.83605	1.71871	4.83118e-10	1.22964e-07
ENSMUSG00000044258	Ctla2a	7.47393	1.59985	4.86404e-10	1.22964e-07
ENSMUSG00000025875	Tspan17	9.5253	0.73683	5.45251e-10	1.35784e-07
ENSMUSG00000059089	Fcgr4	5.01495	1.88781	5.57021e-10	1.36675e-07
ENSMUSG00000032334	Loxl1	8.27354	1.6925	6.16315e-10	1.49032e-07
ENSMUSG00000026837	Col5a1	9.87924	1.19927	6.68643e-10	1.59376e-07
ENSMUSG00000031239	Itm2a	9.13043	1.92472	6.93201e-10	1.6064e-07
ENSMUSG00000042770	Hebp1	8.43509	1.07835	6.85696e-10	1.6064e-07
ENSMUSG00000031750	Il34	7.2987	1.39601	7.26939e-10	1.6615e-07
ENSMUSG00000039062	Anpep	8.95936	1.69378	7.40831e-10	1.67037e-07
ENSMUSG00000022500	Litaf	10.5042	1.1369	7.66396e-10	1.70498e-07
ENSMUSG00000026042	Col5a2	10.9424	2.06958	8.82427e-10	1.93728e-07
ENSMUSG00000006219	Fblim1	7.94902	1.5263	1.0798e-09	2.33979e-07
ENSMUSG00000001506	Col1a1	12.2845	1.79682	1.27827e-09	2.70338e-07
ENSMUSG00000029622	Arpc1b	11.966	0.941282	1.27999e-09	2.70338e-07
ENSMUSG00000031502	Col4a1	12.7692	1.35416	1.54091e-09	3.21376e-07
ENSMUSG00000000901	Mmp11	8.65225	1.82827	1.61056e-09	3.31756e-07
ENSMUSG00000071714	Csf2rb2	8.10678	1.38284	1.7906e-09	3.64343e-07
ENSMUSG00000035373	Ccl7	6.21378	3.32182	1.94323e-09	3.90636e-07
ENSMUSG00000015568	Lpl	12.0784	0.991874	2.01729e-09	4.00695e-07
ENSMUSG00000026879	Gsn	12.9736	1.27489	2.23975e-09	4.3965e-07
ENSMUSG00000014776	Nol3	8.64946	0.964468	2.37455e-09	4.6069e-07
ENSMUSG00000064080	Fbln2	8.93958	1.69329	2.43437e-09	4.66867e-07
ENSMUSG00000001119	Col6a1	10.6571	1.94416	2.59652e-09	4.92307e-07
ENSMUSG00000020758	Itgb4	9.78245	2.12248	2.64057e-09	4.95033e-07
ENSMUSG00000020411	Nipal4	8.54946	1.23619	2.77864e-09	5.1513e-07
ENSMUSG00000071637	Cebpd	9.79008	1.69105	3.17458e-09	5.82064e-07
ENSMUSG00000073490	Ifi207	7.94121	1.33144	3.44135e-09	6.24119e-07
ENSMUSG00000069516	Lyz2	13.5443	1.41576	3.69822e-09	6.63493e-07
ENSMUSG00000016995	Matn4	9.53268	0.994017	3.98351e-09	7.07074e-07
ENSMUSG00000049721	Gal3st1	9.6787	1.05627	4.37197e-09	7.67856e-07
ENSMUSG00000031616	Ednra	8.55587	1.95071	4.70449e-09	8.11542e-07
ENSMUSG00000029552	Tes	7.78427	1.69326	4.71799e-09	8.11542e-07
ENSMUSG00000025473	Adam8	10.1854	1.68081	5.72503e-09	9.7421e-07
ENSMUSG00000031503	Col4a2	12.0809	1.21636	5.78045e-09	9.7421e-07
ENSMUSG00000049130	C5ar1	8.49497	1.46383	6.1065e-09	1.01887e-06
ENSMUSG00000097993	Ptprv	4.152	2.69907	7.15922e-09	1.18269e-06
ENSMUSG00000047109	Cldn14	7.23947	1.76701	7.66662e-09	1.25409e-06
ENSMUSG00000058952	Cfi	3.74894	2.40673	8.04203e-09	1.30273e-06
ENSMUSG00000037362	Ccn3	4.70659	2.19838	8.80397e-09	1.41245e-06
ENSMUSG00000032135	Mcam	11.2194	0.831885	9.56771e-09	1.52036e-06
ENSMUSG00000005124	Ccn4	6.02483	2.47853	9.91023e-09	1.55993e-06
ENSMUSG00000038764	Ptpn3	9.21567	-0.783268	1.03743e-08	1.61771e-06
ENSMUSG00000000555	Itga5	9.62875	1.12534	1.15448e-08	1.78356e-06
ENSMUSG00000021091	Serpina3n	12.8977	2.06314	1.18941e-08	1.80411e-06
ENSMUSG00000063193	Cd300lb	6.50073	1.94459	1.18332e-08	1.80411e-06
ENSMUSG00000015854	Cd5l	6.1565	2.01315	1.21245e-08	1.82249e-06
ENSMUSG00000022479	Vdr	8.43925	2.35034	1.3342e-08	1.9876e-06
ENSMUSG00000021364	Elovl2	10.2449	-1.0211	1.39617e-08	2.06151e-06
ENSMUSG00000022952	Runx1	8.82195	0.875972	1.45307e-08	2.12671e-06
ENSMUSG00000046449	Nexmif	8.69387	-1.21685	1.52418e-08	2.21138e-06
ENSMUSG00000032014	Oaf	8.55842	1.40674	1.58404e-08	2.27842e-06
ENSMUSG00000022218	Tgm1	8.4258	3.23095	1.70836e-08	2.43624e-06
ENSMUSG00000026228	Htr2b	6.98363	1.81512	1.75028e-08	2.47487e-06
ENSMUSG00000037960	Card19	9.03189	1.10641	1.81663e-08	2.5471e-06
ENSMUSG00000022548	Apod	13.613	1.11594	2.04919e-08	2.84923e-06
ENSMUSG00000017868	Sgk2	6.8635	1.1045	2.15948e-08	2.97776e-06
ENSMUSG00000049001	Ndnf	8.83043	0.835013	2.18633e-08	2.99007e-06
ENSMUSG00000021457	Syk	8.39565	0.9693	2.20661e-08	2.99162e-06
ENSMUSG00000075705	Msrb1	9.31364	0.908072	2.22332e-08	2.99162e-06
ENSMUSG00000040751	Lat2	8.14239	0.87929	2.76528e-08	3.6911e-06
ENSMUSG00000018143	Mafk	8.48202	0.766261	3.52314e-08	4.66536e-06
ENSMUSG00000046532	Ar	8.20891	-0.922128	3.58424e-08	4.7089e-06
ENSMUSG00000021214	Akr1c18	2.03953	6.19386	3.66367e-08	4.77565e-06
ENSMUSG00000023224	Serping1	10.7536	2.19568	3.77132e-08	4.86898e-06
ENSMUSG00000057137	Tmem140	7.28232	1.45207	3.79363e-08	4.86898e-06
ENSMUSG00000026547	Tagln2	10.1046	1.18874	3.84269e-08	4.89429e-06
ENSMUSG00000040552	C3ar1	10.8463	1.19978	4.07411e-08	5.11102e-06
ENSMUSG00000036578	Fxyd7	9.02422	1.04045	4.07278e-08	5.11102e-06
ENSMUSG00000054679	Srsf12	7.53916	-1.09668	4.19385e-08	5.22196e-06
ENSMUSG00000031285	Dcx	9.11779	-1.17426	4.31791e-08	5.3366e-06
ENSMUSG00000037405	Icam1	8.64386	0.764686	4.34988e-08	5.3366e-06
ENSMUSG00000018774	Cd68	11.2774	1.05637	4.44724e-08	5.41622e-06
ENSMUSG00000031266	Gla	9.36389	0.974793	4.98298e-08	6.02471e-06
ENSMUSG00000090084	Srpx	4.59826	2.31465	5.245e-08	6.28775e-06
ENSMUSG00000074577	Ripor3	5.12928	1.72299	5.27591e-08	6.28775e-06
ENSMUSG00000035783	Acta2	7.38082	2.97192	5.40649e-08	6.39768e-06
ENSMUSG00000025776	Crispld1	5.33787	2.98596	5.63741e-08	6.62395e-06
ENSMUSG00000021939	Ctsb	15.677	1.09538	5.72622e-08	6.68126e-06
ENSMUSG00000009687	Fxyd5	8.76229	1.59034	6.63684e-08	7.68998e-06
ENSMUSG00000036256	Igfbp7	11.1212	1.18296	6.7244e-08	7.7377e-06
ENSMUSG00000034209	Rasl10a	4.41504	2.47591	6.88421e-08	7.84562e-06
ENSMUSG00000028780	Sema3c	7.44754	1.67446	6.91223e-08	7.84562e-06
ENSMUSG00000056735	A930024E05Rik	7.88332	-0.732427	7.0893e-08	7.99222e-06
ENSMUSG00000030208	Emp1	9.71157	2.26786	7.30651e-08	8.07345e-06
ENSMUSG00000024810	Il33	9.05769	2.19944	7.22447e-08	8.07345e-06
ENSMUSG00000026365	Cfh	11.8449	1.5783	7.29226e-08	8.07345e-06
ENSMUSG00000062209	Erbb4	10.3413	-0.789963	7.67396e-08	8.42369e-06
ENSMUSG00000063632	Sox11	9.26027	-0.782302	8.10797e-08	8.84192e-06
ENSMUSG00000037370	Enpp1	10.112	1.22408	8.58211e-08	9.29821e-06
ENSMUSG00000027995	Tlr2	9.01588	0.779129	8.6646e-08	9.32703e-06
ENSMUSG00000030144	Clec4d	7.08037	2.35613	9.06244e-08	9.631e-06
ENSMUSG00000027204	Fbn1	9.3396	1.69177	9.04247e-08	9.631e-06
ENSMUSG00000006519	Cyba	9.37866	0.856333	9.22824e-08	9.74513e-06
ENSMUSG00000062519	Zfp398	9.87054	-0.589554	9.28898e-08	9.74759e-06
ENSMUSG00000026822	Lcn2	12.822	3.34877	9.71395e-08	1.01298e-05
ENSMUSG00000025366	Esyt1	9.26444	0.777545	9.88414e-08	1.02433e-05
ENSMUSG00000021186	Fbln5	8.74446	0.739802	1.11317e-07	1.1465e-05
ENSMUSG00000028176	Lrrc7	6.22668	-1.34795	1.1218e-07	1.1483e-05
ENSMUSG00000002603	Tgfb1	9.12096	0.706856	1.14864e-07	1.1686e-05
ENSMUSG00000020803	Txndc17	9.70121	0.753088	1.20583e-07	1.21935e-05
ENSMUSG00000040212	Emp3	8.88298	1.17968	1.22712e-07	1.23341e-05
ENSMUSG00000060572	Mfap2	7.31792	1.63108	1.24049e-07	1.23938e-05
ENSMUSG00000043613	Mmp3	6.52356	2.93631	1.30974e-07	1.29308e-05
ENSMUSG00000037003	Tns2	8.97027	0.789525	1.30574e-07	1.29308e-05
ENSMUSG00000020053	Igf1	10.6433	0.776658	1.40866e-07	1.38256e-05
ENSMUSG00000073002	Vamp5	8.24845	0.898263	1.48352e-07	1.44752e-05
ENSMUSG00000050708	Ftl1	13.1937	0.764824	1.49933e-07	1.45444e-05
ENSMUSG00000052837	Junb	9.71405	1.13954	1.55085e-07	1.48746e-05
ENSMUSG00000021998	Lcp1	10.9084	0.942957	1.55121e-07	1.48746e-05
ENSMUSG00000043091	Tuba1c	6.52182	1.11277	1.61372e-07	1.53856e-05
ENSMUSG00000035385	Ccl2	7.49185	2.39098	1.65868e-07	1.56706e-05
ENSMUSG00000039960	Rhou	11.067	0.751957	1.66239e-07	1.56706e-05
ENSMUSG00000109321	A330076H08Rik	8.65742	-1.08988	1.68609e-07	1.58048e-05
ENSMUSG00000031486	Adgra2	8.31842	1.25008	1.73523e-07	1.61446e-05
ENSMUSG00000071713	Csf2rb	7.89549	1.01775	1.7417e-07	1.61446e-05
ENSMUSG00000006014	Prg4	6.45396	2.68636	1.82509e-07	1.67759e-05
ENSMUSG00000016356	Col20a1	9.49141	0.684352	1.82991e-07	1.67759e-05
ENSMUSG00000039195	Bbln	9.82725	0.848854	1.88968e-07	1.71355e-05
ENSMUSG00000037674	Rfx7	10.701	-0.650942	1.8839e-07	1.71355e-05
ENSMUSG00000030772	Dkk3	11.0344	1.35923	1.90469e-07	1.71783e-05
ENSMUSG00000054520	Sh3bp2	8.9012	0.688551	1.92743e-07	1.72898e-05
ENSMUSG00000029304	Spp1	13.8069	2.07526	1.94581e-07	1.73615e-05
ENSMUSG00000081225	Cyp2j12	5.87173	2.2296	1.98126e-07	1.75837e-05
ENSMUSG00000028600	Podn	4.82443	1.41867	2.08203e-07	1.82835e-05
ENSMUSG00000003452	Bicd1	10.2198	-0.811381	2.07867e-07	1.82835e-05
ENSMUSG00000041801	Phlda3	10.4505	1.04346	2.16226e-07	1.88887e-05
ENSMUSG00000022371	Col14a1	6.64866	1.73505	2.25372e-07	1.95149e-05
ENSMUSG00000013846	St3gal1	8.15819	1.07872	2.25735e-07	1.95149e-05
ENSMUSG00000005800	Mmp8	2.38466	3.89554	2.3515e-07	2.02241e-05
ENSMUSG00000026435	Slc45a3	8.07563	1.36582	2.45344e-07	2.09926e-05
ENSMUSG00000022358	Fbxo32	9.88671	1.03674	2.48782e-07	2.10903e-05
ENSMUSG00000029771	Irf5	8.16099	0.794764	2.49013e-07	2.10903e-05
ENSMUSG00000018920	Cxcl16	8.57449	1.03455	2.5879e-07	2.18076e-05
ENSMUSG00000028063	Lmna	10.2616	0.801403	2.61399e-07	2.19168e-05
ENSMUSG00000085084	4930570G19Rik	8.73697	-0.734079	2.72733e-07	2.27527e-05
ENSMUSG00000027074	Slc43a3	9.43416	1.70222	2.77245e-07	2.30141e-05
ENSMUSG00000056888	Glipr1	7.73922	1.22399	2.82453e-07	2.32154e-05
ENSMUSG00000063887	Nlgn1	10.3821	-0.583663	2.81431e-07	2.32154e-05
ENSMUSG00000032419	Tbx18	7.49274	1.16023	2.89383e-07	2.36684e-05
ENSMUSG00000039683	Sdk1	8.48829	-1.06361	2.93337e-07	2.38747e-05
ENSMUSG00000022090	Pdlim2	10.4826	1.21878	2.96447e-07	2.40108e-05
ENSMUSG00000029380	Cxcl1	7.62368	1.98029	3.03385e-07	2.4454e-05
ENSMUSG00000032431	Crtap	8.43833	0.893514	3.05868e-07	2.45356e-05
ENSMUSG00000049583	Grm5	9.29385	-1.2846	3.15533e-07	2.50872e-05
ENSMUSG00000024725	Ostf1	9.79748	0.709083	3.15752e-07	2.50872e-05
ENSMUSG00000033799	Tasor2	10.3314	-0.545947	3.26927e-07	2.5852e-05
ENSMUSG00000020447	Npc1l1	5.21378	-1.58182	3.4585e-07	2.72194e-05
ENSMUSG00000037188	Grhl3	2.18763	3.68992	3.48343e-07	2.72869e-05
ENSMUSG00000004951	Hspb1	7.58663	2.74705	3.61446e-07	2.8181e-05
ENSMUSG00000032060	Cryab	11.7206	0.931802	3.64559e-07	2.82915e-05
ENSMUSG00000048612	Myof	8.89583	1.67878	3.82443e-07	2.95331e-05
ENSMUSG00000022246	Rai14	8.60404	1.06895	3.84099e-07	2.95331e-05
ENSMUSG00000039735	Fnbp1l	10.8061	-0.570145	3.90863e-07	2.99153e-05
ENSMUSG00000121484	Serpina3h	2.66297	4.66247	4.04064e-07	3.07845e-05
ENSMUSG00000020773	Trim47	7.7317	1.52832	4.08299e-07	3.09658e-05
ENSMUSG00000023827	Agpat4	10.7801	0.707566	4.1561e-07	3.13776e-05
ENSMUSG00000019841	Rev3l	11.3849	-0.745101	4.22787e-07	3.17757e-05
ENSMUSG00000022306	Zfpm2	10.696	-1.16252	4.28205e-07	3.18955e-05
ENSMUSG00000055373	Fut9	12.0337	-0.829993	4.26541e-07	3.18955e-05
ENSMUSG00000058006	Mdn1	10.428	-0.748837	4.34723e-07	3.22372e-05
ENSMUSG00000024087	Cyp1b1	10.4864	1.8125	4.40963e-07	3.24497e-05
ENSMUSG00000033538	Casp4	8.70889	1.6302	4.41479e-07	3.24497e-05
ENSMUSG00000026156	B3gat2	9.40301	-0.706759	4.43567e-07	3.24601e-05
ENSMUSG00000021986	Amer2	12.3556	-0.885332	4.71322e-07	3.43406e-05
ENSMUSG00000032556	Bfsp2	8.71119	1.00997	4.77618e-07	3.46481e-05
ENSMUSG00000024981	Acsl5	8.8772	0.723128	4.86067e-07	3.51083e-05
ENSMUSG00000063975	Slco1a5	9.14012	1.15324	4.96757e-07	3.57259e-05
ENSMUSG00000074622	Mafb	10.1165	0.72884	5.09002e-07	3.62936e-05
ENSMUSG00000028919	Arhgef19	10.0311	0.715153	5.07974e-07	3.62936e-05
ENSMUSG00000040189	Odad1	8.1953	1.25671	5.33903e-07	3.79071e-05
ENSMUSG00000064023	Klk8	4.35364	3.73604	5.37322e-07	3.79882e-05
ENSMUSG00000067261	Foxd3	2.152	6.27816	5.43059e-07	3.82318e-05
ENSMUSG00000076439	Mog	12.5318	1.05571	5.46468e-07	3.83101e-05
ENSMUSG00000030655	Smg1	12.5629	-0.960639	5.6319e-07	3.93173e-05
ENSMUSG00000030681	Mvp	9.78445	0.855486	5.70654e-07	3.96723e-05
ENSMUSG00000095115	Itpripl2	9.17576	0.860283	5.76028e-07	3.98798e-05
ENSMUSG00000011148	Adss1	9.52748	1.14706	5.8765e-07	4.05163e-05
ENSMUSG00000008393	Carhsp1	11.1317	0.766651	6.0911e-07	4.1823e-05
ENSMUSG00000050010	Shisa3	7.35657	3.3309	6.47328e-07	4.4265e-05
ENSMUSG00000026418	Tnni1	8.19202	1.4493	6.60092e-07	4.49536e-05
ENSMUSG00000041707	Tmem273	6.14069	1.38971	6.63611e-07	4.50096e-05
ENSMUSG00000026109	Tmeff2	11.3568	0.894089	6.81669e-07	4.60472e-05
ENSMUSG00000040896	Kcnd3	11.5326	-0.953323	6.90808e-07	4.62897e-05
ENSMUSG00000042684	Npl	8.3556	0.724541	6.89125e-07	4.62897e-05
ENSMUSG00000073802	Cdkn2b	6.46489	1.53012	6.93586e-07	4.62899e-05
ENSMUSG00000002944	Cd36	10.5066	1.85538	7.09155e-07	4.65836e-05
ENSMUSG00000062980	Cped1	8.02668	1.51438	7.01346e-07	4.65836e-05
ENSMUSG00000029475	Kdm2b	9.22855	-0.764467	7.07677e-07	4.65836e-05
ENSMUSG00000032501	Trib1	9.71214	0.597594	7.06358e-07	4.65836e-05
ENSMUSG00000056737	Capg	10.2609	1.30357	7.38988e-07	4.8353e-05
ENSMUSG00000028238	Atp6v0d2	7.69813	1.80394	7.43919e-07	4.84855e-05
ENSMUSG00000048277	Syngr2	9.32418	0.69967	7.47917e-07	4.85564e-05
ENSMUSG00000029826	Zc3hav1	9.04348	0.624817	7.81699e-07	5.05529e-05
ENSMUSG00000047746	Fbxo40	4.71272	2.56937	8.14021e-07	5.24399e-05
ENSMUSG00000002332	Dhrs1	12.3894	1.12969	8.31995e-07	5.33917e-05
ENSMUSG00000024778	Fas	9.06758	1.91932	8.67597e-07	5.52514e-05
ENSMUSG00000041180	Hectd2	8.47483	-0.781686	8.6573e-07	5.52514e-05
ENSMUSG00000118667	Ahnak2	7.30175	1.67365	8.93196e-07	5.66653e-05
ENSMUSG00000026312	Cdh7	9.0598	-1.55024	9.19164e-07	5.80919e-05
ENSMUSG00000021775	Nr1d2	11.8437	-0.661721	9.25945e-07	5.82996e-05
ENSMUSG00000051166	Eml5	12.213	-1.04066	9.43602e-07	5.9188e-05
ENSMUSG00000035829	Ppp1r26	9.07503	-0.763575	1.00034e-06	6.25122e-05
ENSMUSG00000026656	Fcgr2b	9.88264	0.88233	1.00983e-06	6.28692e-05
ENSMUSG00000024659	Anxa1	8.81947	2.47968	1.0215e-06	6.32324e-05
ENSMUSG00000050335	Lgals3	11.9907	1.72886	1.02587e-06	6.32324e-05
ENSMUSG00000026888	Grb14	8.79766	0.869799	1.02703e-06	6.32324e-05
ENSMUSG00000028111	Ctsk	8.32593	1.27337	1.05335e-06	6.43779e-05
ENSMUSG00000002012	Pnck	8.65304	-1.12399	1.04993e-06	6.43779e-05
ENSMUSG00000030157	Clec2d	5.88264	1.43879	1.06695e-06	6.49603e-05
ENSMUSG00000025572	Tmc6	7.97792	0.943725	1.07067e-06	6.49603e-05
ENSMUSG00000026358	Rgs1	8.42487	1.94221	1.09177e-06	6.60004e-05
ENSMUSG00000043079	Synpo	8.35999	1.00092	1.09854e-06	6.61705e-05
ENSMUSG00000053746	Ptrh1	6.6989	1.12615	1.10701e-06	6.64402e-05
ENSMUSG00000056481	Cd248	7.30073	1.49545	1.12695e-06	6.73945e-05
ENSMUSG00000029816	Gpnmb	13.3619	1.0929	1.15546e-06	6.84897e-05
ENSMUSG00000005054	Cstb	10.1178	0.85625	1.15757e-06	6.84897e-05
ENSMUSG00000071226	Cecr2	9.34528	-0.662416	1.15464e-06	6.84897e-05
ENSMUSG00000109127	Gm31135	5.47032	-1.52213	1.16172e-06	6.84924e-05
ENSMUSG00000037166	Ppp1r14a	8.77917	1.18961	1.18048e-06	6.93531e-05
ENSMUSG00000043099	Hic1	7.41504	1.4207	1.20767e-06	7.0702e-05
ENSMUSG00000035236	Scai	10.7412	-0.764347	1.28448e-06	7.49356e-05
ENSMUSG00000034973	Dop1a	10.6982	-0.694117	1.29104e-06	7.50559e-05
ENSMUSG00000024538	Ppic	9.65284	1.31264	1.33564e-06	7.73792e-05
ENSMUSG00000002985	Apoe	17.7127	0.972707	1.3867e-06	8.00594e-05
ENSMUSG00000034997	Htr2a	7.99561	-0.92662	1.39183e-06	8.00781e-05
ENSMUSG00000079262	Slco1a6	5.10154	1.38319	1.44342e-06	8.26154e-05
ENSMUSG00000038147	Cd84	9.96562	0.926094	1.44583e-06	8.26154e-05
ENSMUSG00000036634	Mag	14.4387	1.06786	1.47317e-06	8.36321e-05
ENSMUSG00000033943	Mga	11.5845	-0.568318	1.47365e-06	8.36321e-05
ENSMUSG00000029385	Ccng2	10.7086	-0.646363	1.4941e-06	8.45052e-05
ENSMUSG00000024737	Slc15a3	9.30048	1.05173	1.54227e-06	8.66422e-05
ENSMUSG00000049191	Rtl5	8.19694	-0.81705	1.54164e-06	8.66422e-05
ENSMUSG00000008435	Rdh13	9.27922	-0.68571	1.55725e-06	8.71906e-05
ENSMUSG00000040747	Cd53	10.3146	1.17921	1.58368e-06	8.83738e-05
ENSMUSG00000097789	Ctxnd1	7.89616	-0.795319	1.59622e-06	8.87762e-05
ENSMUSG00000007891	Ctsd	15.2964	0.869649	1.63545e-06	9.06559e-05
ENSMUSG00000060591	Ifitm2	8.45396	1.02453	1.65613e-06	9.14984e-05
ENSMUSG00000041268	Dmxl2	11.7073	-1.01145	1.71673e-06	9.45334e-05
ENSMUSG00000053175	Bcl3	7.1677	1.72581	1.75358e-06	9.62449e-05
ENSMUSG00000008136	Fhl2	6.62611	1.74614	1.75981e-06	9.62705e-05
ENSMUSG00000031425	Plp1	17.1949	1.01933	1.80259e-06	9.82882e-05
ENSMUSG00000029185	Fam114a1	8.04803	1.20412	1.8209e-06	9.89635e-05
ENSMUSG00000052551	Adarb2	8.22935	-1.28933	1.83396e-06	9.93493e-05
ENSMUSG00000038291	Snx25	10.2656	-0.578981	1.84426e-06	9.95843e-05
ENSMUSG00000036103	Colec12	10.7785	0.904074	1.90938e-06	0.000102768
ENSMUSG00000000392	Fap	6.26679	1.80649	1.91825e-06	0.000102913
ENSMUSG00000039497	Dse	8.2854	0.836863	1.94063e-06	0.00010378
ENSMUSG00000060147	Serpinb6a	10.9573	0.859552	2.00715e-06	0.000106994
ENSMUSG00000032690	Oas2	3.5025	-2.11498	2.014e-06	0.000107018
ENSMUSG00000037280	Galnt6	8.89178	1.23292	2.02956e-06	0.000107327
ENSMUSG00000025877	Hk3	8.10095	1.19844	2.03268e-06	0.000107327
ENSMUSG00000012017	Scarf2	7.01619	1.21602	2.05765e-06	0.000108302
ENSMUSG00000030170	Wnt5b	7.67243	0.99555	2.12326e-06	0.000111404
ENSMUSG00000074170	Plekhf1	8.89448	1.00461	2.1329e-06	0.00011142
ENSMUSG00000015355	Cd48	7.55629	0.986489	2.1369e-06	0.00011142
ENSMUSG00000028843	Sh3bgrl3	10.2805	0.70442	2.19372e-06	0.000114026
ENSMUSG00000020077	Srgn	10.8459	1.73765	2.21455e-06	0.000114751
ENSMUSG00000015149	Sirt2	13.5853	0.686832	2.22368e-06	0.000114867
ENSMUSG00000028673	Fuca1	11.2659	0.577179	2.26259e-06	0.000116517
ENSMUSG00000038056	Kmt2c	11.3474	-0.868796	2.30549e-06	0.00011836
ENSMUSG00000037940	Inpp4b	9.129	-0.830143	2.37142e-06	0.000121243
ENSMUSG00000046753	Ccdc66	9.32168	-0.507215	2.37617e-06	0.000121243
ENSMUSG00000037031	Tspan15	11.5236	0.746679	2.43132e-06	0.000123679
ENSMUSG00000022181	C6	1.95936	4.68049	2.45787e-06	0.000124649
ENSMUSG00000000031	H19	9.8928	3.3907	2.47518e-06	0.000125034
ENSMUSG00000055884	Fancm	8.99843	-0.678055	2.48044e-06	0.000125034
ENSMUSG00000019539	Rcn3	8.76892	1.40513	2.51869e-06	0.000125446
ENSMUSG00000047407	Tgif1	8.56097	0.784604	2.5115e-06	0.000125446
ENSMUSG00000002897	Il17ra	9.68026	0.644008	2.51584e-06	0.000125446
ENSMUSG00000039911	Spsb1	10.1595	0.533413	2.51524e-06	0.000125446
ENSMUSG00000005893	Nr2c2	11.2559	-0.592475	2.53581e-06	0.000125923
ENSMUSG00000059921	Unc5c	11.617	-0.813424	2.55844e-06	0.000126669
ENSMUSG00000048602	Morc2b	4.13386	-2.25851	2.62176e-06	0.000128714
ENSMUSG00000058192	Zfp846	9.46148	-0.677868	2.6097e-06	0.000128714
ENSMUSG00000050199	Lgr4	10.5619	-0.54563	2.62289e-06	0.000128714
ENSMUSG00000006782	Cnp	14.9282	0.743676	2.63662e-06	0.000129009
ENSMUSG00000048271	Rbm33	11.6626	-0.776287	2.6835e-06	0.000130919
ENSMUSG00000054720	Lrrc8c	10.0109	0.852009	2.75335e-06	0.000133935
ENSMUSG00000003617	Cp	13.3877	1.00864	2.78063e-06	0.000134089
ENSMUSG00000006390	Elovl1	10.7501	0.787795	2.76521e-06	0.000134089
ENSMUSG00000046447	Camk2n1	12.3435	-0.609619	2.77645e-06	0.000134089
ENSMUSG00000027533	Fabp5	11.8486	1.03407	2.81718e-06	0.00013546
ENSMUSG00000038766	Gabpb2	10.5374	-0.580181	2.83581e-06	0.000135964
ENSMUSG00000047878	A4galt	6.23522	2.46538	2.86452e-06	0.000136947
ENSMUSG00000029664	Tfpi2	4.95936	2.78867	2.92294e-06	0.000139341
ENSMUSG00000019055	Plod1	11.2354	0.564293	2.95654e-06	0.000140541
ENSMUSG00000020473	Aebp1	10.3525	1.03149	2.98799e-06	0.000141633
ENSMUSG00000041025	Iffo2	9.89178	-0.505453	3.01753e-06	0.000142627
ENSMUSG00000025529	Zfp711	8.18046	-1.00893	3.11368e-06	0.000146343
ENSMUSG00000042349	Ikbke	7.56901	0.913207	3.11063e-06	0.000146343
ENSMUSG00000027962	Vcam1	10.7745	1.47352	3.19735e-06	0.000149853
ENSMUSG00000038648	Creb3l2	10.3104	0.756925	3.22365e-06	0.000150242
ENSMUSG00000029167	Ppargc1a	10.2687	-0.719477	3.21579e-06	0.000150242
ENSMUSG00000022788	Fgd4	10.7162	-0.604565	3.28901e-06	0.000152861
ENSMUSG00000105096	Gbp10	6.43185	1.96841	3.32442e-06	0.000154078
ENSMUSG00000039232	Stx11	5.96707	1.9808	3.40764e-06	0.000157497
ENSMUSG00000022865	Cxadr	9.56859	-0.601146	3.4402e-06	0.000158563
ENSMUSG00000050212	Eva1b	6.85244	0.819979	3.46742e-06	0.000159377
ENSMUSG00000025044	Msr1	9.00282	1.53397	3.55702e-06	0.000163046
ENSMUSG00000030209	Grin2b	9.71119	-1.48752	3.59584e-06	0.000164374
ENSMUSG00000006218	Fam131c	5.63743	-1.3167	3.64224e-06	0.00016604
ENSMUSG00000033777	Tlr13	9.14239	0.797117	3.74025e-06	0.000170044
ENSMUSG00000026796	Niban2	11.5177	0.951888	3.76714e-06	0.000170801
ENSMUSG00000024781	Lipa	10.9278	0.857486	3.78446e-06	0.000171121
ENSMUSG00000028108	Ecm1	8.69387	0.894092	3.87516e-06	0.000174278
ENSMUSG00000041544	Disp3	9.47258	-0.874193	3.86878e-06	0.000174278
ENSMUSG00000034205	Loxl2	9.28515	2.0511	3.89786e-06	0.00017479
ENSMUSG00000028572	Hook1	10.7246	-1.21765	3.9075e-06	0.00017479
ENSMUSG00000050737	Ptges	8.73546	1.06303	3.93647e-06	0.000175147
ENSMUSG00000028134	Ptbp2	11.2942	-0.535823	3.93273e-06	0.000175147
ENSMUSG00000036591	Arhgap21	12.6586	-0.634139	3.95439e-06	0.000175476
ENSMUSG00000029762	Akr1b8	6.8385	2.44728	4.05944e-06	0.00017966
ENSMUSG00000024420	Zfp521	11.4571	-0.686365	4.09007e-06	0.000180537
ENSMUSG00000001750	Tcirg1	10.3755	0.736095	4.10473e-06	0.000180706
ENSMUSG00000025892	Gria4	13.6426	-0.913544	4.14967e-06	0.000182203
ENSMUSG00000028270	Gbp2	9.11229	1.91306	4.18384e-06	0.000183068
ENSMUSG00000021596	Mctp1	9.13756	-1.12839	4.19131e-06	0.000183068
ENSMUSG00000032327	Stra6	7.37793	2.4184	4.29955e-06	0.000186818
ENSMUSG00000099964	Gm29514	6.5025	-1.54219	4.29639e-06	0.000186818
ENSMUSG00000058755	Osm	5.28129	1.6079	4.3795e-06	0.000189797
ENSMUSG00000038059	Smim3	8.91322	1.29195	4.46346e-06	0.000192935
ENSMUSG00000021453	Gadd45g	10.0512	1.14928	4.56171e-06	0.000196172
ENSMUSG00000021585	Cast	9.62753	0.817025	4.56187e-06	0.000196172
ENSMUSG00000034610	Tut4	10.3104	-0.68015	4.58338e-06	0.00019659
ENSMUSG00000001025	S100a6	10.0836	1.72929	4.62566e-06	0.000196886
ENSMUSG00000056220	Pla2g4a	8.53311	1.44923	4.61196e-06	0.000196886
ENSMUSG00000030536	Iqgap1	11.5921	0.948434	4.62031e-06	0.000196886
ENSMUSG00000048148	Nwd1	11.758	-0.679326	4.70802e-06	0.000199881
ENSMUSG00000026480	Ncf2	8.71004	0.743843	4.81927e-06	0.000204085
ENSMUSG00000044551	9930012K11Rik	5.97473	1.46043	4.89461e-06	0.000206751
ENSMUSG00000019088	Dnase1l1	8.10095	1.02998	4.94017e-06	0.000208087
ENSMUSG00000025323	Sp4	9.87447	-0.696926	4.95118e-06	0.000208087
ENSMUSG00000050295	Foxc1	8.1964	1.0065	5.0029e-06	0.000209732
ENSMUSG00000028454	Pigo	9.70813	-0.563849	5.09192e-06	0.000212929
ENSMUSG00000031490	Eif4ebp1	7.37697	1.31623	5.1178e-06	0.000212944
ENSMUSG00000044647	Csrnp3	9.37769	-1.13486	5.11627e-06	0.000212944
ENSMUSG00000038630	Zkscan16	5.73396	-1.41806	5.14956e-06	0.000213732
ENSMUSG00000028980	H6pd	8.45898	0.552667	5.20523e-06	0.000215507
ENSMUSG00000037966	Ninj1	9.54711	0.856348	5.34702e-06	0.000220829
ENSMUSG00000002028	Kmt2a	11.9598	-0.726957	5.44605e-06	0.000224364
ENSMUSG00000052151	Plpp2	7.6989	1.10959	5.45988e-06	0.00022438
ENSMUSG00000006313	Upk1a	4.59826	-1.35966	5.5275e-06	0.000226601
ENSMUSG00000052387	Trpm3	12.0851	-1.01432	5.60811e-06	0.000229341
ENSMUSG00000019943	Atp2b1	12.5393	-0.703816	5.90766e-06	0.000241001
ENSMUSG00000041390	Mdfic	9.75544	1.1046	5.95006e-06	0.000242138
ENSMUSG00000044303	Cdkn2a	4.33787	2.22189	6.07315e-06	0.000242999
ENSMUSG00000021360	Gcnt2	7.96707	1.08552	6.04605e-06	0.000242999
ENSMUSG00000027712	Anxa5	12.6991	1.044	6.02889e-06	0.000242999
ENSMUSG00000063810	Alms1	9.66494	-0.869646	5.98762e-06	0.000242999
ENSMUSG00000060924	Csmd1	9.26079	-0.790399	6.05425e-06	0.000242999
ENSMUSG00000002983	Relb	8.25372	0.729871	6.01593e-06	0.000242999
ENSMUSG00000029233	Srd5a3	8.61143	0.649904	6.07109e-06	0.000242999
ENSMUSG00000040605	Bace2	9.45784	0.928034	6.10618e-06	0.000243736
ENSMUSG00000027215	Cd82	9.61123	0.741998	6.12989e-06	0.000244098
ENSMUSG00000060206	Zfp462	10.1875	-0.648885	6.2042e-06	0.000246469
ENSMUSG00000030064	Frmd4b	9.88247	0.695979	6.23645e-06	0.000247162
ENSMUSG00000031775	Pllp	11.6078	0.948749	6.29924e-06	0.000249059
ENSMUSG00000031765	Mt1	14.8382	1.39352	6.35129e-06	0.000249439
ENSMUSG00000030638	Sh3gl3	9.81503	0.737633	6.3537e-06	0.000249439
ENSMUSG00000020844	Nxn	9.83605	0.724257	6.35357e-06	0.000249439
ENSMUSG00000022269	Marchf11	7.9002	-1.19791	6.3882e-06	0.000250204
ENSMUSG00000087403	Kantr	8.91422	-0.694402	6.46146e-06	0.000252481
ENSMUSG00000002147	Stat6	8.94349	0.924013	6.52292e-06	0.000254287
ENSMUSG00000022146	Osmr	10.6191	1.45495	6.61296e-06	0.000257029
ENSMUSG00000031517	Gpm6a	14.9137	-0.607966	6.62407e-06	0.000257029
ENSMUSG00000014846	Tppp3	10.8819	1.14928	6.64759e-06	0.000257343
ENSMUSG00000015501	Hivep2	11.7743	-0.910619	6.75035e-06	0.000260717
ENSMUSG00000040690	Col16a1	10.4063	0.827751	6.83814e-06	0.000263498
ENSMUSG00000026012	Cd28	6.18543	1.31162	6.95046e-06	0.000267208
ENSMUSG00000031762	Mt2	14.6792	1.43182	6.99105e-06	0.000268151
ENSMUSG00000040322	Slc25a24	7.20403	1.4396	7.06157e-06	0.000269616
ENSMUSG00000033910	Gucy1a1	11.7174	-0.563342	7.05301e-06	0.000269616
ENSMUSG00000089809	A930011G23Rik	9.4809	0.593109	7.09565e-06	0.000270299
ENSMUSG00000027489	Necab3	6.30986	-1.19617	7.18527e-06	0.000272961
ENSMUSG00000100147	1700047M11Rik	9.58036	0.658854	7.19824e-06	0.000272961
ENSMUSG00000058715	Fcer1g	9.80879	0.681938	7.2364e-06	0.000273785
ENSMUSG00000015766	Eps8	11.7953	-0.810015	7.33394e-06	0.000276848
ENSMUSG00000045095	Magi1	10.3611	-0.726602	7.43763e-06	0.000280128
ENSMUSG00000027858	Tspan2	13.3459	0.83792	7.56701e-06	0.000284359
ENSMUSG00000038357	Camp	3.16993	5.20588	7.608e-06	0.000285137
ENSMUSG00000019437	Tlcd1	9.92893	-0.558156	7.62188e-06	0.000285137
ENSMUSG00000017453	Pipox	8.2936	1.48619	7.65444e-06	0.000285714
ENSMUSG00000050132	Sarm1	9.59225	-0.661498	7.70148e-06	0.000286828
ENSMUSG00000022091	Sorbs3	10.5541	0.63452	7.73013e-06	0.000287255
ENSMUSG00000052917	Senp7	10.0297	-0.577244	8.1266e-06	0.000301316
ENSMUSG00000034485	Uaca	9.64085	1.00414	8.16594e-06	0.000302104
ENSMUSG00000039529	Atp8b1	7.19092	0.96274	8.2439e-06	0.000303641
ENSMUSG00000042249	Grk3	10.9559	-0.842616	8.22764e-06	0.000303641
ENSMUSG00000035799	Twist1	5.56817	1.84469	8.30748e-06	0.000304683
ENSMUSG00000073155	Stmp1	10.0268	0.757756	8.30871e-06	0.000304683
ENSMUSG00000006301	Tmbim1	11.649	0.836115	8.37815e-06	0.000306154
ENSMUSG00000016200	Syt14	9.3334	-0.643952	8.38552e-06	0.000306154
ENSMUSG00000038518	Jarid2	10.9769	-0.797782	8.48361e-06	0.000309059
ENSMUSG00000049687	Pheta2	4.30581	1.89299	8.60892e-06	0.000312722
ENSMUSG00000028464	Tpm2	7.02852	1.14898	8.62163e-06	0.000312722
ENSMUSG00000034525	Ice1	11.6351	-0.670605	8.68596e-06	0.000314372
ENSMUSG00000087165	2010001A14Rik	7.92019	0.685288	8.81203e-06	0.000318244
ENSMUSG00000030110	Ret	7.85175	-0.970816	9.02481e-06	0.000325225
ENSMUSG00000025225	Nfkb2	8.7317	0.671755	9.05541e-06	0.000325624
ENSMUSG00000030519	Apba2	11.741	-0.759458	9.12324e-06	0.000327358
ENSMUSG00000031290	Lrch2	10.0427	-0.513824	9.16632e-06	0.000328197
ENSMUSG00000002847	Pla1a	5.88536	1.49752	9.41587e-06	0.000334263
ENSMUSG00000041889	Shisa4	10.8424	0.709287	9.39089e-06	0.000334263
ENSMUSG00000055866	Per2	9.1912	-0.687166	9.36156e-06	0.000334263
ENSMUSG00000040325	Dcaf1	9.68611	-0.508596	9.40117e-06	0.000334263
ENSMUSG00000029587	Zfp12	10.0619	-0.463787	9.57534e-06	0.000339203
ENSMUSG00000109394	A230057D06Rik	10.1702	-1.08959	9.61718e-06	0.000339963
ENSMUSG00000068220	Lgals1	10.8173	1.31824	9.77002e-06	0.000344636
ENSMUSG00000036570	Fxyd1	12.8573	1.33308	9.9317e-06	0.0003496
ENSMUSG00000028195	Ccn1	8.50515	1.2639	9.97601e-06	0.00035042
ENSMUSG00000024664	Fads3	9.54711	0.766142	1.0084e-05	0.000353468
ENSMUSG00000032231	Anxa2	11.1613	1.53595	1.02466e-05	0.000357669
ENSMUSG00000029420	Rimbp2	7.66217	-0.980468	1.02678e-05	0.000357669
ENSMUSG00000020865	Abcc3	8.65424	0.89584	1.02681e-05	0.000357669
ENSMUSG00000049872	Calhm5	5.49541	1.3552	1.03453e-05	0.00035886
ENSMUSG00000096929	A330023F24Rik	9.50912	-0.969715	1.03414e-05	0.00035886
ENSMUSG00000071753	Cdr1os	10.8823	-1.1462	1.05291e-05	0.000364476
ENSMUSG00000032436	Cmtm7	6.77698	0.899933	1.05549e-05	0.000364614
ENSMUSG00000037572	Wdhd1	8.24476	-0.700952	1.06158e-05	0.000365961
ENSMUSG00000020182	Ddc	7.35853	1.19613	1.08322e-05	0.000372648
ENSMUSG00000059146	Ntrk3	12.2973	-0.724588	1.09103e-05	0.000374563
ENSMUSG00000029718	Pcolce	8.61061	1.19226	1.09947e-05	0.000376688
ENSMUSG00000049775	Tmsb4x	14.9948	0.771721	1.10185e-05	0.000376728
ENSMUSG00000085795	Zfp703	10.2864	0.535362	1.10435e-05	0.000376813
ENSMUSG00000086662	BC046251	7.4141	-1.1842	1.11998e-05	0.00038059
ENSMUSG00000024661	Fth1	15.3479	0.781599	1.11834e-05	0.00038059
ENSMUSG00000020676	Ccl11	5.59826	2.27217	1.14496e-05	0.000386715
ENSMUSG00000016256	Ctsz	12.0882	0.691012	1.14182e-05	0.000386715
ENSMUSG00000030839	Sergef	7.96193	-0.673109	1.14451e-05	0.000386715
ENSMUSG00000067586	S1pr3	13.2159	1.56582	1.14756e-05	0.00038681
ENSMUSG00000112023	Lilrb4b	8.24053	1.66614	1.15093e-05	0.000387161
ENSMUSG00000041607	Mbp	17.2042	0.973021	1.18158e-05	0.000396673
ENSMUSG00000034998	Foxn2	10.4917	-0.553191	1.18889e-05	0.000398325
ENSMUSG00000041488	Stx3	9.71825	-0.602948	1.20424e-05	0.000402662
ENSMUSG00000110212	Gm35963	1.83007	3.80426	1.216e-05	0.000405779
ENSMUSG00000028047	Thbs3	8.99498	1.00283	1.22061e-05	0.000406504
ENSMUSG00000020901	Pik3r5	7.72868	1.24875	1.23637e-05	0.000408892
ENSMUSG00000022601	Zbtb11	9.78827	-0.637077	1.23037e-05	0.000408892
ENSMUSG00000020423	Btg2	8.6061	0.632288	1.23758e-05	0.000408892
ENSMUSG00000005534	Insr	10.6038	-0.455238	1.23397e-05	0.000408892
ENSMUSG00000056073	Grik2	11.3323	-1.26895	1.24564e-05	0.00041074
ENSMUSG00000056501	Cebpb	8.5995	1.05834	1.25312e-05	0.000412018
ENSMUSG00000027589	Pcmtd2	11.5461	-0.556282	1.25445e-05	0.000412018
ENSMUSG00000032841	Prr5l	10.7077	0.916994	1.25884e-05	0.000412648
ENSMUSG00000051041	Olfml1	8.51833	0.729114	1.26328e-05	0.000413292
ENSMUSG00000025813	Homer2	10.6169	-1.16593	1.27242e-05	0.000414656
ENSMUSG00000021190	Lgmn	13.1506	0.615072	1.27162e-05	0.000414656
ENSMUSG00000045034	Ankrd34b	8.88332	-1.15045	1.28768e-05	0.000418811
ENSMUSG00000030782	Tgfb1i1	8.02668	1.03698	1.29967e-05	0.000421886
ENSMUSG00000027994	Mcub	5.57154	1.4063	1.30406e-05	0.000422489
ENSMUSG00000017737	Mmp9	6.21378	2.03045	1.31128e-05	0.000424006
ENSMUSG00000045098	Kmt5b	11.2308	-0.446336	1.3178e-05	0.000425291
ENSMUSG00000031596	Slc7a2	10.9023	1.12566	1.3213e-05	0.000425598
ENSMUSG00000039579	Grin3a	9.78554	-0.596881	1.33295e-05	0.000428521
ENSMUSG00000053063	Clec12a	7.25529	0.973623	1.33922e-05	0.000429709
ENSMUSG00000024501	Dpysl3	11.9037	0.951702	1.34694e-05	0.000431358
ENSMUSG00000000078	Klf6	10.7952	0.59727	1.35947e-05	0.000434535
ENSMUSG00000040037	Negr1	12.1071	-0.792449	1.36709e-05	0.000436135
ENSMUSG00000004415	Col26a1	7.56563	1.3212	1.37928e-05	0.000439186
ENSMUSG00000027399	Il1a	4.39993	2.34496	1.40398e-05	0.000446199
ENSMUSG00000030701	Plekhb1	13.9177	0.770061	1.40695e-05	0.000446293
ENSMUSG00000050912	Tmem123	10.4064	0.658041	1.41182e-05	0.000446988
ENSMUSG00000053113	Socs3	8.65623	1.04574	1.43154e-05	0.000452371
ENSMUSG00000001998	Ap4e1	9.23175	-0.6086	1.45722e-05	0.000459615
ENSMUSG00000027954	Efna1	7.96771	0.774672	1.47531e-05	0.000464446
ENSMUSG00000020721	Helz	10.7162	-0.637537	1.48402e-05	0.000466093
ENSMUSG00000028078	Dclk2	11.5757	-0.493777	1.48613e-05	0.000466093
ENSMUSG00000029775	Klhdc10	11.7349	-0.741898	1.49087e-05	0.000466701
ENSMUSG00000037984	Neurod6	6.36923	-1.51507	1.49569e-05	0.000467332
ENSMUSG00000031253	Srpx2	5.68494	1.32174	1.50974e-05	0.000470842
ENSMUSG00000006411	Nectin4	7.29972	-0.777692	1.51966e-05	0.000473051
ENSMUSG00000039154	Shd	8.63461	-0.630681	1.53462e-05	0.000475933
ENSMUSG00000037416	Dmxl1	10.9945	-0.521728	1.53418e-05	0.000475933
ENSMUSG00000020696	Rffl	9.86951	0.798941	1.55085e-05	0.000480074
ENSMUSG00000010358	Ifi35	7.11894	0.985802	1.56932e-05	0.00048489
ENSMUSG00000040724	Kcna2	12.4838	-0.878261	1.57612e-05	0.000486091
ENSMUSG00000038473	Nos1ap	9.15959	-0.86373	1.58737e-05	0.000488657
ENSMUSG00000047146	Tet1	10.0939	-1.02196	1.59395e-05	0.000489779
ENSMUSG00000030220	Arhgdib	8.8901	0.664369	1.61374e-05	0.000494949
ENSMUSG00000038174	Hycc2	11.0563	-0.819444	1.63918e-05	0.00050183
ENSMUSG00000052125	F730043M19Rik	9.75785	-0.576009	1.66613e-05	0.000509146
ENSMUSG00000000881	Dlg3	10.2696	-0.727904	1.6834e-05	0.000513482
ENSMUSG00000026080	Chst10	10.1388	-0.710161	1.68961e-05	0.000513499
ENSMUSG00000019699	Akt3	11.2198	-0.590135	1.68946e-05	0.000513499
ENSMUSG00000030047	Arhgap25	8.32493	0.793983	1.7126e-05	0.00051825
ENSMUSG00000032041	Tirap	7.92942	0.747329	1.71456e-05	0.00051825
ENSMUSG00000055531	Cpsf6	11.7316	-0.520362	1.71294e-05	0.00051825
ENSMUSG00000000305	Cdh4	11.011	-0.953645	1.71799e-05	0.000518348
ENSMUSG00000024529	Lox	7.8806	2.37113	1.72814e-05	0.00052015
ENSMUSG00000023036	Pcdhgc4	8.43648	-0.899566	1.7302e-05	0.00052015
ENSMUSG00000034551	Hdx	8.07146	-0.713992	1.73636e-05	0.000521065
ENSMUSG00000020723	Cacng4	11.4893	-0.674776	1.73963e-05	0.000521107
ENSMUSG00000024122	Pdpk1	10.9773	-0.551031	1.75658e-05	0.000525241
ENSMUSG00000005836	Gata6	4.33787	2.413	1.77543e-05	0.000529929
ENSMUSG00000021025	Nfkbia	10.2253	0.96435	1.81348e-05	0.000540143
ENSMUSG00000031557	Plekha2	9.92366	0.946461	1.81936e-05	0.000540143
ENSMUSG00000004707	Ly9	7.13157	0.931883	1.81623e-05	0.000540143
ENSMUSG00000019987	Arg1	7.22668	2.63923	1.82616e-05	0.000541053
ENSMUSG00000073633	Fbxo36	6.95807	1.56511	1.82891e-05	0.000541053
ENSMUSG00000043467	Zbtb37	9.95952	-0.563227	1.83387e-05	0.00054156
ENSMUSG00000036510	Cdh8	9.30556	-1.11514	1.85266e-05	0.000546141
ENSMUSG00000026491	Ahctf1	10.701	-0.501612	1.88642e-05	0.000555113
ENSMUSG00000017734	Dbndd2	11.3358	0.462505	1.92663e-05	0.000565949
ENSMUSG00000025492	Ifitm3	10.2466	1.38375	1.9376e-05	0.000567345
ENSMUSG00000023022	Lima1	10.4179	0.541719	1.93819e-05	0.000567345
ENSMUSG00000062515	Fabp4	5.558	2.20665	1.95161e-05	0.000570274
ENSMUSG00000017485	Top2b	12.2425	-0.546122	1.97322e-05	0.00057558
ENSMUSG00000020902	Ntn1	11.3327	-0.8071	1.99839e-05	0.000581903
ENSMUSG00000050854	Tmem125	9.47776	0.865768	2.01538e-05	0.00058583
ENSMUSG00000020601	Trib2	9.84949	-0.561783	2.02493e-05	0.000587581
ENSMUSG00000032487	Ptgs2	6.59991	2.70868	2.04681e-05	0.000591917
ENSMUSG00000023067	Cdkn1a	11.0825	0.542638	2.05051e-05	0.000591917
ENSMUSG00000029470	P2rx4	9.92135	0.523948	2.04963e-05	0.000591917
ENSMUSG00000034993	Vat1	11.7139	0.640164	2.05773e-05	0.000592974
ENSMUSG00000059602	Syn3	7.31288	-1.42899	2.06869e-05	0.000594082
ENSMUSG00000036202	Rif1	10.5701	-0.59767	2.06616e-05	0.000594082
ENSMUSG00000107479	2610300M13Rik	4.68182	1.40064	2.07834e-05	0.000595826
ENSMUSG00000037225	Fgf2	10.8191	1.35269	2.09046e-05	0.000598274
ENSMUSG00000021027	Ralgapa1	11.4043	-0.585336	2.0965e-05	0.000598975
ENSMUSG00000032322	Pstpip1	6.01743	1.14682	2.10668e-05	0.000600853
ENSMUSG00000025064	Col17a1	6.41879	-1.42972	2.11784e-05	0.000602525
ENSMUSG00000075470	Alg10b	10.9924	-0.442507	2.11976e-05	0.000602525
ENSMUSG00000086370	Ftx	9.41057	-0.965987	2.1374e-05	0.000606506
ENSMUSG00000024827	Gldc	9.72148	-0.567561	2.14202e-05	0.000606784
ENSMUSG00000043857	Mgat5b	8.36584	-0.90939	2.15074e-05	0.000607194
ENSMUSG00000013663	Pten	11.5242	-0.483936	2.15035e-05	0.000607194
ENSMUSG00000062296	Trank1	12.1078	-1.29769	2.15913e-05	0.000607506
ENSMUSG00000034957	Cebpa	10.2413	0.556812	2.15648e-05	0.000607506
ENSMUSG00000042797	Aqp11	7.22775	-0.715938	2.17139e-05	0.000609928
ENSMUSG00000030162	Olr1	3.91754	2.11581	2.18432e-05	0.000612526
ENSMUSG00000027832	Ptx3	8.87958	1.67751	2.2209e-05	0.000620661
ENSMUSG00000031732	Phlpp2	10.0047	-0.697707	2.22208e-05	0.000620661
ENSMUSG00000017774	Myo1c	9.66158	0.516891	2.22449e-05	0.000620661
ENSMUSG00000000958	Slc7a7	7.54689	0.824142	2.2416e-05	0.000622884
ENSMUSG00000060512	0610040J01Rik	8.68338	-0.821453	2.24365e-05	0.000622884
ENSMUSG00000022089	Bin3	8.6677	0.586207	2.2379e-05	0.000622884
ENSMUSG00000034641	Cd300ld	5.20945	1.63205	2.25138e-05	0.000623991
ENSMUSG00000028944	Prkag2	10.2556	-0.428462	2.26059e-05	0.000625504
ENSMUSG00000038126	Mphosph9	9.86178	-0.845867	2.27691e-05	0.000628976
ENSMUSG00000091475	Cerox1	9.79622	0.64208	2.3152e-05	0.000638498
ENSMUSG00000032271	Nnmt	3.98995	2.47381	2.33099e-05	0.000641793
ENSMUSG00000074457	S100a16	11.6853	0.67487	2.34176e-05	0.000643694
ENSMUSG00000020695	Mrc2	8.95484	0.836316	2.35334e-05	0.000645813
ENSMUSG00000069495	Epc2	10.5065	-0.544138	2.36624e-05	0.000648289
ENSMUSG00000086150	Bach2os	4.68182	1.69067	2.37838e-05	0.000650546
ENSMUSG00000081534	Slc48a1	12.0998	0.545716	2.39294e-05	0.000653457
ENSMUSG00000030717	Nupr1	8.43972	1.86292	2.48009e-05	0.000676055
ENSMUSG00000072437	Nanos1	9.07176	-0.841553	2.4838e-05	0.000676055
ENSMUSG00000074971	Fibin	7.14636	2.54583	2.50583e-05	0.000679833
ENSMUSG00000031343	Gabra3	7.35266	-1.06142	2.50526e-05	0.000679833
ENSMUSG00000031521	Aga	8.58621	0.687572	2.51629e-05	0.000680459
ENSMUSG00000028518	Prkaa2	9.00781	-0.634634	2.51457e-05	0.000680459
ENSMUSG00000066682	Pilrb2	2	3.94906	2.53425e-05	0.000683355
ENSMUSG00000015714	Cers2	12.2052	0.750354	2.53519e-05	0.000683355
ENSMUSG00000038521	C1s1	6.50956	1.816	2.54562e-05	0.00068506
ENSMUSG00000041736	Tspo	8.23628	1.18236	2.57138e-05	0.000688999
ENSMUSG00000027499	Pkia	12.1441	-0.803283	2.57265e-05	0.000688999
ENSMUSG00000023927	Satb1	10.079	-0.734356	2.5654e-05	0.000688999
ENSMUSG00000048960	Prex2	12.8213	-0.554248	2.58287e-05	0.000690629
ENSMUSG00000044067	Gpr22	9.73207	-1.07599	2.59697e-05	0.000692179
ENSMUSG00000015214	Mtmr1	10.3687	-0.449502	2.59463e-05	0.000692179
ENSMUSG00000003477	Inmt	2.91754	3.74219	2.64598e-05	0.000704118
ENSMUSG00000044080	S100a1	10.839	0.820332	2.69039e-05	0.000713659
ENSMUSG00000031292	Cdkl5	9.47731	-0.807501	2.68726e-05	0.000713659
ENSMUSG00000041852	Tcf20	10.2161	-0.528591	2.69673e-05	0.000714204
ENSMUSG00000032410	Xrn1	10.4801	-0.505183	2.71615e-05	0.00071821
ENSMUSG00000001542	Ell2	9.78718	0.64144	2.73209e-05	0.000721281
ENSMUSG00000026029	Casp8	8.04682	0.841787	2.79692e-05	0.000737228
ENSMUSG00000038535	Zfp280d	10.3538	-0.422685	2.8053e-05	0.000738271
ENSMUSG00000002289	Angptl4	9.10765	2.51782	2.81922e-05	0.000740767
ENSMUSG00000018076	Med13l	10.9334	-0.596478	2.83339e-05	0.00074332
ENSMUSG00000028053	Ash1l	11.7547	-0.592995	2.8631e-05	0.000749933
ENSMUSG00000024885	Aldh3b1	8.70928	0.577599	2.86812e-05	0.000750071
ENSMUSG00000035476	Tab3	9.15482	-0.51772	2.87283e-05	0.000750127
ENSMUSG00000026922	Agpat2	6.49007	0.990488	2.88213e-05	0.000751381
ENSMUSG00000029283	Cdc7	8.9542	-0.896403	2.88937e-05	0.000752092
ENSMUSG00000026768	Itga8	7.46398	0.824744	2.89543e-05	0.000752496
ENSMUSG00000073888	Ccl27a	7.54002	-0.761649	2.91949e-05	0.000756295
ENSMUSG00000048304	Slitrk3	8.47303	-0.669966	2.91945e-05	0.000756295
ENSMUSG00000042444	Mindy2	12.5951	-0.639952	2.92365e-05	0.000756295
ENSMUSG00000025930	Msc	5.21378	1.6781	2.93197e-05	0.000757068
ENSMUSG00000031226	Pbdc1	9.05468	0.583728	2.93571e-05	0.000757068
ENSMUSG00000037868	Egr2	6.14975	1.5756	2.96807e-05	0.00075838
ENSMUSG00000103092	Pcdha5	5.25634	-1.37771	2.96127e-05	0.00075838
ENSMUSG00000035778	Ggta1	10.1046	1.34297	2.9475e-05	0.00075838
ENSMUSG00000032854	Ugt8a	13.1268	0.926366	2.96445e-05	0.00075838
ENSMUSG00000037606	Osbpl5	9.59764	0.698967	2.95365e-05	0.00075838
ENSMUSG00000015243	Abca1	13.4321	0.664591	2.96223e-05	0.00075838
ENSMUSG00000073982	Rhog	10.5859	0.662125	2.99568e-05	0.000764265
ENSMUSG00000020264	Slc36a2	2.5025	2.82535	3.04329e-05	0.000775227
ENSMUSG00000086782	E130102H24Rik	9.39208	-0.571111	3.06945e-05	0.000780697
ENSMUSG00000000560	Gabra2	10.3697	-0.49286	3.07646e-05	0.00078129
ENSMUSG00000047497	Adamts12	8.21648	1.35795	3.08764e-05	0.000782937
ENSMUSG00000037411	Serpine1	7.8928	2.14624	3.11063e-05	0.000787569
ENSMUSG00000035045	Zc3h12b	6.18101	-1.27257	3.15154e-05	0.000796246
ENSMUSG00000074364	Ehd2	9.79261	1.2305	3.15444e-05	0.000796246
ENSMUSG00000031710	Ucp1	3.45943	-2.71202	3.18038e-05	0.000799165
ENSMUSG00000030757	Zkscan2	9.27328	-0.840181	3.17095e-05	0.000799165
ENSMUSG00000027175	Tcp11l1	8.8441	-0.654185	3.17983e-05	0.000799165
ENSMUSG00000010830	Kdelr3	7.49274	1.51429	3.19163e-05	0.000800787
ENSMUSG00000027800	Tm4sf1	9.63239	1.74022	3.2077e-05	0.000801751
ENSMUSG00000032359	Ctsh	9.7955	0.713306	3.20959e-05	0.000801751
ENSMUSG00000069769	Msi2	11.9605	-0.468066	3.20989e-05	0.000801751
ENSMUSG00000024857	Cabp2	3.9386	-2.02206	3.21789e-05	0.000801982
ENSMUSG00000042446	Zmym4	11.0636	-0.462451	3.22042e-05	0.000801982
ENSMUSG00000015189	Casd1	10.3422	-0.578656	3.2325e-05	0.000802594
ENSMUSG00000025854	Fam20c	10.6273	0.494399	3.2287e-05	0.000802594
ENSMUSG00000038485	Socs7	11.3256	-0.731852	3.24213e-05	0.000803788
ENSMUSG00000058656	Samd12	9.31766	-0.684996	3.25256e-05	0.000803983
ENSMUSG00000042810	Krba1	10.2184	-0.578631	3.249e-05	0.000803983
ENSMUSG00000099398	Ms4a14	6.43555	1.10086	3.2712e-05	0.000807397
ENSMUSG00000030583	Sipa1l3	10.4661	-0.760213	3.28216e-05	0.000807711
ENSMUSG00000033004	Mycbp2	12.6796	-0.587571	3.27962e-05	0.000807711
ENSMUSG00000031137	Fgf13	8.09334	-0.961409	3.3134e-05	0.000809158
ENSMUSG00000032220	Myo1e	11.1373	0.644559	3.30128e-05	0.000809158
ENSMUSG00000017760	Ctsa	12.8208	0.608616	3.306e-05	0.000809158
ENSMUSG00000032827	Ppp1r9a	11.1495	-0.607481	3.29541e-05	0.000809158
ENSMUSG00000031838	Ifi30	8.54518	0.603814	3.30886e-05	0.000809158
ENSMUSG00000026721	Rabgap1l	10.9318	-0.464533	3.31714e-05	0.000809158
ENSMUSG00000032177	Pde4a	10.0241	-0.922363	3.33666e-05	0.000812733
ENSMUSG00000038132	Rbm24	7.30783	-0.70422	3.3825e-05	0.000820554
ENSMUSG00000036792	Mbd5	10.1466	-0.548419	3.37769e-05	0.000820554
ENSMUSG00000045594	Glb1	9.56245	0.470496	3.38352e-05	0.000820554
ENSMUSG00000006930	Hap1	10.3236	-0.86249	3.40322e-05	0.000824133
ENSMUSG00000033960	Jcad	10.0211	0.846902	3.43775e-05	0.000831288
ENSMUSG00000006356	Crip2	10.7447	0.758334	3.47402e-05	0.000838842
ENSMUSG00000024909	Efemp2	10.0072	0.552813	3.48226e-05	0.000839618
ENSMUSG00000030092	Cntn6	8.76524	-1.32883	3.48975e-05	0.000840208
ENSMUSG00000054976	Nyap2	8.19092	-1.38301	3.49926e-05	0.000841199
ENSMUSG00000085175	Gm11423	5.41504	0.965538	3.50429e-05	0.000841199
ENSMUSG00000025128	Bhlhe22	11.1481	-0.943707	3.50899e-05	0.000841199
ENSMUSG00000034201	Gas2l1	10.6254	0.501694	3.51957e-05	0.000842525
ENSMUSG00000038664	Herc1	12.0492	-0.756798	3.52696e-05	0.000843084
ENSMUSG00000109603	Gm32389	5.06848	1.7269	3.54116e-05	0.000844062
ENSMUSG00000037254	Itih2	9.03648	1.25384	3.54028e-05	0.000844062
ENSMUSG00000024073	Birc6	12.0966	-0.565872	3.55653e-05	0.000846516
ENSMUSG00000030630	Fah	9.02422	0.657594	3.57151e-05	0.000848871
ENSMUSG00000025491	Ifitm1	6.39422	1.62296	3.58934e-05	0.000851895
ENSMUSG00000033767	Tmem131l	8.71081	-0.693954	3.61815e-05	0.000857512
ENSMUSG00000029049	Morn1	6.78427	0.861867	3.63989e-05	0.000861441
ENSMUSG00000021413	Prpf4b	12.1799	-0.458161	3.64641e-05	0.000861762
ENSMUSG00000036390	Gadd45a	9.88536	0.696442	3.65736e-05	0.000863127
ENSMUSG00000057440	Mpp7	9.78772	-0.702886	3.67398e-05	0.000864604
ENSMUSG00000025423	Pias2	10.433	-0.439488	3.67261e-05	0.000864604
ENSMUSG00000047963	Stbd1	4.88536	1.56845	3.72146e-05	0.000874544
ENSMUSG00000042626	Shc1	9.26783	0.644589	3.72946e-05	0.000875191
ENSMUSG00000028597	Gpx7	7.4272	1.28481	3.82627e-05	0.000896647
ENSMUSG00000027985	Lef1	5.01495	1.47877	3.87581e-05	0.000904654
ENSMUSG00000024965	Fermt3	8.65702	0.679044	3.87634e-05	0.000904654
ENSMUSG00000051065	Mb21d2	10.3661	-0.650256	3.8767e-05	0.000904654
ENSMUSG00000029925	Tbxas1	8.92052	0.729095	3.89292e-05	0.00090717
ENSMUSG00000062098	Btbd3	12.7307	-0.992966	3.91822e-05	0.000911793
ENSMUSG00000020363	Gfpt2	8.0377	1.03403	3.99881e-05	0.000929251
ENSMUSG00000074340	Ovgp1	7.32493	-1.2422	4.03534e-05	0.000935133
ENSMUSG00000022311	Csmd3	8.15482	-0.560027	4.03493e-05	0.000935133
ENSMUSG00000053475	Tnfaip6	8.19147	0.777247	4.06505e-05	0.000940713
ENSMUSG00000086006	Gm13293	7.63984	0.857193	4.08906e-05	0.000944958
ENSMUSG00000002111	Spi1	8.43231	0.728851	4.10307e-05	0.000946883
ENSMUSG00000039801	Cplane1	10.3669	-0.62327	4.14774e-05	0.00095587
ENSMUSG00000029524	Sirt4	8.8262	-0.505041	4.17364e-05	0.000960512
ENSMUSG00000068798	Rap1a	11.3159	0.609644	4.18685e-05	0.000962226
ENSMUSG00000026072	Il1r1	9.31414	1.26183	4.21819e-05	0.000968096
ENSMUSG00000020527	Myo19	8.22132	-0.595673	4.24346e-05	0.000972556
ENSMUSG00000069670	Nkain2	8.79982	1.0616	4.26333e-05	0.000975771
ENSMUSG00000029580	Actb	15.2918	0.533616	4.3017e-05	0.000983203
ENSMUSG00000032517	Mobp	13.1848	0.943172	4.33396e-05	0.000987705
ENSMUSG00000038843	Gcnt1	8.04621	0.672887	4.33915e-05	0.000987705
ENSMUSG00000032717	Mdfi	9.1472	0.482603	4.33806e-05	0.000987705
ENSMUSG00000062542	Syt9	9.6334	-1.13906	4.38504e-05	0.00099679
ENSMUSG00000014164	Klhl3	9.74614	-0.986619	4.42351e-05	0.00100375
ENSMUSG00000047466	Ark2n	10.1187	-0.488686	4.43372e-05	0.00100375
ENSMUSG00000031156	Slc35a2	9.67792	0.462048	4.43101e-05	0.00100375
ENSMUSG00000045629	Sh3tc2	6.56139	0.967577	4.46251e-05	0.0010089
ENSMUSG00000028024	Enpep	5.98742	1.80885	4.46948e-05	0.00100911
ENSMUSG00000010797	Wnt2	3.81876	3.99867	4.48549e-05	0.00100992
ENSMUSG00000016496	Cd274	6.56139	1.00416	4.49087e-05	0.00100992
ENSMUSG00000024338	Psmb8	7.42999	0.872982	4.49728e-05	0.00100992
ENSMUSG00000035967	Ints6l	11.0208	-0.573782	4.49349e-05	0.00100992
ENSMUSG00000049658	Bdp1	10.111	-0.443346	4.52781e-05	0.00101541
ENSMUSG00000030116	Mfap5	4.41504	2.25658	4.54689e-05	0.00101832
ENSMUSG00000057789	Bak1	9.67635	0.510278	4.58747e-05	0.00102603
ENSMUSG00000031595	Pdgfrl	8.35364	1.16587	4.60349e-05	0.00102647
ENSMUSG00000024598	Fbn2	7.42626	1.00515	4.60186e-05	0.00102647
ENSMUSG00000090122	Kcne5	7.82867	0.874511	4.60789e-05	0.00102647
ENSMUSG00000029070	Mxra8	11.3702	0.643314	4.63439e-05	0.00102962
ENSMUSG00000022957	Itsn1	12.2088	-0.629359	4.63384e-05	0.00102962
ENSMUSG00000022468	Endou	7.61879	1.39141	4.68376e-05	0.00103844
ENSMUSG00000043298	Smco3	7.97154	0.99575	4.69273e-05	0.00103844
ENSMUSG00000024944	Arl2	10.2565	0.605402	4.68696e-05	0.00103844
ENSMUSG00000029337	Fgf5	4.89616	-1.34183	4.71803e-05	0.00104265
ENSMUSG00000037379	Spon2	5.56817	2.85531	4.72937e-05	0.00104378
ENSMUSG00000000202	Btbd17	9.82266	-1.0872	4.78825e-05	0.00105538
ENSMUSG00000071531	Gprin2	7.26053	-0.929129	4.81591e-05	0.00106007
ENSMUSG00000043421	Hilpda	7.54174	1.42262	4.92188e-05	0.00108197
ENSMUSG00000034098	Fstl5	9.16881	-1.4583	4.95127e-05	0.0010821
ENSMUSG00000049555	Tmie	9.13927	1.12595	4.9475e-05	0.0010821
ENSMUSG00000047153	Khnyn	10.3412	-0.694196	4.93986e-05	0.0010821
ENSMUSG00000025017	Pik3ap1	9.05558	0.58479	4.95491e-05	0.0010821
ENSMUSG00000009013	Dynll1	11.319	0.50526	4.93539e-05	0.0010821
ENSMUSG00000030257	Srgap3	12.5682	-0.737163	4.97394e-05	0.00108484
ENSMUSG00000056145	AI504432	9.78935	-0.750964	5.00187e-05	0.00108951
ENSMUSG00000021866	Anxa11	8.40798	0.557704	5.05935e-05	0.00110059
ENSMUSG00000050063	Klk6	10.1253	1.76984	5.0874e-05	0.00110525
ENSMUSG00000032372	Plscr2	7.90355	1.00812	5.12776e-05	0.00110968
ENSMUSG00000000275	Trim25	7.86968	0.80079	5.12191e-05	0.00110968
ENSMUSG00000053414	Hunk	10.1319	-0.700444	5.115e-05	0.00110968
ENSMUSG00000090077	Lime1	10.5167	-0.535021	5.1485e-05	0.00111273
ENSMUSG00000043017	Ptgir	3.51658	2.02795	5.17169e-05	0.00111629
ENSMUSG00000045679	Slc66a3	7.82372	1.06693	5.18806e-05	0.00111838
ENSMUSG00000005886	Ncoa2	11.3854	-0.670438	5.20496e-05	0.00112058
ENSMUSG00000005672	Kit	11.8481	-0.86654	5.23267e-05	0.00112509
ENSMUSG00000030155	Clec2e	1.35364	4.04635	5.261e-05	0.00112683
ENSMUSG00000021057	Akap5	6.87856	-1.06324	5.25383e-05	0.00112683
ENSMUSG00000056529	Ptafr	6.61307	0.858842	5.2593e-05	0.00112683
ENSMUSG00000001131	Timp1	10.458	2.37628	5.28762e-05	0.00112988
ENSMUSG00000026395	Ptprc	9.30682	0.653629	5.29556e-05	0.00112988
ENSMUSG00000036372	Tmem258	9.36438	0.590439	5.2901e-05	0.00112988
ENSMUSG00000068335	Dok1	7.4457	0.763707	5.32512e-05	0.00113473
ENSMUSG00000057406	Nsd2	11.8664	-0.533406	5.34295e-05	0.00113708
ENSMUSG00000032796	Lama1	9.15622	0.785868	5.35453e-05	0.00113809
ENSMUSG00000011008	Mcoln2	4.85244	1.59953	5.4168e-05	0.00114986
ENSMUSG00000039741	Bahcc1	10.0521	-0.866028	5.42923e-05	0.00115029
ENSMUSG00000016552	Foxred2	9.70698	-0.824914	5.43259e-05	0.00115029
ENSMUSG00000029802	Abcg2	7.68883	0.768356	5.5314e-05	0.00116973
ENSMUSG00000084950	Gm5577	7.47122	-0.714494	5.58559e-05	0.00117969
ENSMUSG00000042496	Prdm10	9.36657	-0.614773	5.61851e-05	0.00118514
ENSMUSG00000026082	Rev1	10.1924	-0.547459	5.65656e-05	0.00119166
ENSMUSG00000036473	Tbc1d24	10.4302	-0.75083	5.7783e-05	0.00121577
ENSMUSG00000024197	Plin3	9.82425	0.822202	5.80727e-05	0.00122033
ENSMUSG00000028048	Gba1	10.4609	0.463874	5.8203e-05	0.00122153
ENSMUSG00000036036	Zfp57	8.69426	-1.08211	5.82783e-05	0.00122158
ENSMUSG00000036381	P2ry14	10.0136	1.11133	5.88331e-05	0.0012287
ENSMUSG00000087651	1500009L16Rik	8.92778	0.578532	5.88391e-05	0.0012287
ENSMUSG00000064061	Dzip3	11.057	-0.496557	5.87332e-05	0.0012287
ENSMUSG00000037686	Aspg	9.84758	1.59397	5.93183e-05	0.00123716
ENSMUSG00000024240	Epc1	10.8765	-0.475174	5.9488e-05	0.00123915
ENSMUSG00000063856	Gpx1	11.2838	0.811398	5.95975e-05	0.00123988
ENSMUSG00000021806	Nid2	9.45258	1.08628	5.98764e-05	0.00124258
ENSMUSG00000056476	Med12l	10.3879	-0.644412	5.98742e-05	0.00124258
ENSMUSG00000031799	Tpm4	11.4094	1.14306	6.03822e-05	0.00124842
ENSMUSG00000035561	Aldh1b1	5.61798	0.988744	6.02889e-05	0.00124842
ENSMUSG00000037169	Mycn	7.20837	-0.894934	6.03297e-05	0.00124842
ENSMUSG00000020627	Klhl29	9.60589	-0.812571	6.06834e-05	0.00125231
ENSMUSG00000059423	Zfp933	8.9225	-0.436573	6.07203e-05	0.00125231
ENSMUSG00000021108	Prkch	6.70506	0.738226	6.08925e-05	0.00125431
ENSMUSG00000027078	Ube2l6	7.6677	1.22791	6.10134e-05	0.00125525
ENSMUSG00000052139	Babam2	10.0013	0.573245	6.12236e-05	0.00125802
ENSMUSG00000090290	Tarbp1	8.35168	-0.789156	6.19384e-05	0.00127068
ENSMUSG00000054942	Miga1	10.9511	-0.452771	6.19916e-05	0.00127068
ENSMUSG00000023031	Cela1	8.19749	0.919957	6.24645e-05	0.00127795
ENSMUSG00000026475	Rgs16	8.6594	0.877062	6.24995e-05	0.00127795
ENSMUSG00000036687	Tmem184a	2.03953	-3.04024	6.27953e-05	0.00128242
ENSMUSG00000070436	Serpinh1	11.9387	1.17767	6.28825e-05	0.00128261
ENSMUSG00000087370	Tmem170b	10.8162	-0.558199	6.29584e-05	0.00128261
ENSMUSG00000033581	Igf2bp2	7.26887	1.19315	6.32016e-05	0.001286
ENSMUSG00000046491	C1qtnf2	4.49541	1.96903	6.33432e-05	0.00128731
ENSMUSG00000066357	Wdr6	11.9686	-0.681813	6.37019e-05	0.00129145
ENSMUSG00000060477	Irak2	9.53592	0.616143	6.36999e-05	0.00129145
ENSMUSG00000005413	Hmox1	10.7829	0.938238	6.4159e-05	0.00129914
ENSMUSG00000091002	Tcerg1l	8.90087	-1.25556	6.55969e-05	0.00132665
ENSMUSG00000036790	Slitrk2	9.86247	-0.444708	6.61253e-05	0.00133572
ENSMUSG00000034021	Pds5b	11.3908	-0.487948	6.66219e-05	0.00134412
ENSMUSG00000052504	Epha3	7.48918	-1.11752	6.71397e-05	0.00135293
ENSMUSG00000015850	Adamtsl4	9.19366	0.798618	6.72671e-05	0.00135386
ENSMUSG00000030313	Dennd5b	10.4193	-0.886204	6.74083e-05	0.00135507
ENSMUSG00000026565	Pou2f1	10.25	-0.592254	6.77214e-05	0.00135973
ENSMUSG00000030862	Cpxm2	8.88196	1.22605	6.81382e-05	0.00136645
ENSMUSG00000043448	Gjc2	10.8346	0.995324	6.95536e-05	0.00139316
ENSMUSG00000056608	Chd9	11.3949	-0.546868	7.12565e-05	0.00142556
ENSMUSG00000056342	Usp34	12.0957	-0.497953	7.14951e-05	0.00142862
ENSMUSG00000061601	Pclo	11.9969	-1.32239	7.20781e-05	0.00143855
ENSMUSG00000049988	Lrrc25	6.75043	0.951673	7.24181e-05	0.0014436
ENSMUSG00000049281	Scn3b	9.18928	-0.911954	7.26722e-05	0.00144694
ENSMUSG00000116504	I730030J21Rik	3.62449	1.60622	7.29332e-05	0.00144774
ENSMUSG00000046159	Chrm3	6.41128	-1.52544	7.28702e-05	0.00144774
ENSMUSG00000046718	Bst2	8.33092	0.754966	7.30594e-05	0.00144774
ENSMUSG00000025646	Atrip	8.85936	-0.478028	7.30076e-05	0.00144774
ENSMUSG00000033022	Cdo1	9.78935	0.829855	7.3266e-05	0.00144971
ENSMUSG00000043542	Zc2hc1a	10.0906	-0.483404	7.33325e-05	0.00144971
ENSMUSG00000001870	Ltbp1	7.9741	1.20257	7.39392e-05	0.0014583
ENSMUSG00000032368	Zic1	13.9244	-0.784104	7.39422e-05	0.0014583
ENSMUSG00000022514	Il1rap	11.0062	0.656969	7.43636e-05	0.00146488
ENSMUSG00000024349	Sting1	7.80879	0.848652	7.47859e-05	0.00147147
ENSMUSG00000070564	Ntn5	2.53051	2.27522	7.4995e-05	0.00147284
ENSMUSG00000026389	Steap3	8.37311	1.19078	7.50324e-05	0.00147284
ENSMUSG00000060803	Gstp1	9.93942	0.61737	7.51836e-05	0.00147408
ENSMUSG00000024696	Lpxn	7.80807	0.702515	7.54126e-05	0.00147683
ENSMUSG00000032252	Glce	10.7021	-0.940947	7.57172e-05	0.00147965
ENSMUSG00000028459	Cd72	8.44524	0.778937	7.57342e-05	0.00147965
ENSMUSG00000092035	Peg10	9.50117	-0.492529	7.59263e-05	0.00148167
ENSMUSG00000054457	9430021M05Rik	6.65503	-1.1882	7.62003e-05	0.00148528
ENSMUSG00000032033	Barx2	6.59826	1.24072	7.6348e-05	0.00148642
ENSMUSG00000070695	Cntnap5a	7.94772	-1.61759	7.75726e-05	0.00150851
ENSMUSG00000021313	Ryr2	11.2294	-1.24583	7.7867e-05	0.00151071
ENSMUSG00000039037	St6galnac5	7.87173	-0.947847	7.78451e-05	0.00151071
ENSMUSG00000021306	Gpr137b	10.1126	0.625369	7.8395e-05	0.00151919
ENSMUSG00000059049	Frem1	8.69232	-0.520762	7.86337e-05	0.00152028
ENSMUSG00000021374	Nup153	10.9552	-0.409954	7.85947e-05	0.00152028
ENSMUSG00000018126	Baiap2l2	5.76671	-1.23001	7.92108e-05	0.00152673
ENSMUSG00000059970	Hspa2	10.1492	0.594956	7.9156e-05	0.00152673
ENSMUSG00000020580	Rock2	11.7908	-0.469969	7.92418e-05	0.00152673
ENSMUSG00000001123	Lgals9	8.50427	0.618573	7.93405e-05	0.00152687
ENSMUSG00000038949	Cnst	10.7759	-0.882422	7.97102e-05	0.00153045
ENSMUSG00000024188	Luc7l	11.3687	-0.416381	7.96597e-05	0.00153045
ENSMUSG00000045664	Cdc42ep2	10.0832	0.8258	8.01041e-05	0.00153625
ENSMUSG00000047910	Pcdhb16	8.14126	-0.684672	8.03356e-05	0.00153892
ENSMUSG00000043535	Setx	11.2838	-0.524124	8.09375e-05	0.00154513
ENSMUSG00000034910	Pygo1	10.319	-0.47306	8.08152e-05	0.00154513
ENSMUSG00000033014	Trim33	10.8732	-0.425371	8.08501e-05	0.00154513
ENSMUSG00000035686	Thrsp	11.4006	-0.816546	8.10902e-05	0.00154627
ENSMUSG00000020889	Nr1d1	11.2854	-0.734882	8.17257e-05	0.00155484
ENSMUSG00000004730	Adgre1	9.64626	0.623675	8.16759e-05	0.00155484
ENSMUSG00000031990	Jam3	10.7856	0.641689	8.19369e-05	0.00155697
ENSMUSG00000041035	Dpcd	9.05558	0.558859	8.20245e-05	0.00155697
ENSMUSG00000050447	Lypd6	9.09393	-0.72493	8.21638e-05	0.00155785
ENSMUSG00000040118	Cacna2d1	10.2801	-1.21277	8.27354e-05	0.00156391
ENSMUSG00000048865	Arhgap30	8.4923	0.598293	8.27647e-05	0.00156391
ENSMUSG00000037316	Bag4	10.1604	-0.545153	8.25948e-05	0.00156391
ENSMUSG00000026069	Il1rl1	3.78427	-1.77798	8.29595e-05	0.00156581
ENSMUSG00000028640	Tfap2c	2.53051	2.61036	8.31796e-05	0.00156819
ENSMUSG00000021754	Map3k1	9.86212	-0.498186	8.36939e-05	0.00157433
ENSMUSG00000024483	Ankhd1	10.7063	-0.480977	8.36429e-05	0.00157433
ENSMUSG00000057133	Chd6	11.6106	-0.518307	8.4073e-05	0.00157968
ENSMUSG00000025130	P4hb	12.8534	0.575394	8.43736e-05	0.00158355
ENSMUSG00000001150	Mcm3ap	10.6997	-0.448157	8.45036e-05	0.00158421
ENSMUSG00000018672	Copz2	8.19202	0.954447	8.62277e-05	0.0016141
ENSMUSG00000033948	Zswim5	9.50779	-0.681364	8.62917e-05	0.0016141
ENSMUSG00000019823	Mical1	8.49274	0.717183	8.65988e-05	0.00161803
ENSMUSG00000022438	Parvb	10.353	0.631162	8.68929e-05	0.00162171
ENSMUSG00000038173	Enpp6	11.3911	0.549367	8.73997e-05	0.00162935
ENSMUSG00000030225	Dera	7.89347	0.880931	8.76449e-05	0.00163209
ENSMUSG00000056917	Sipa1	9.29258	0.467245	8.80654e-05	0.00163809
ENSMUSG00000089929	Bcl2a1b	6.39232	1.06379	8.84913e-05	0.00164418
ENSMUSG00000032548	Slco2a1	6.29155	1.51856	8.87934e-05	0.00164796
ENSMUSG00000020150	Gamt	9.50956	0.792263	8.91805e-05	0.00165331
ENSMUSG00000079056	Kcnip3	11.0536	-0.54909	8.98533e-05	0.00166393
ENSMUSG00000022209	Dhrs2	2.03953	-2.6282	9.04367e-05	0.00166442
ENSMUSG00000003746	Man1a	10.845	0.655716	9.04662e-05	0.00166442
ENSMUSG00000040466	Blvrb	8.08215	0.649499	9.01881e-05	0.00166442
ENSMUSG00000030538	Cib1	9.46715	0.574143	9.04783e-05	0.00166442
ENSMUSG00000021147	Wdr37	10.8489	-0.480741	9.03347e-05	0.00166442
ENSMUSG00000026153	Fam135a	10.6295	-0.417647	9.02797e-05	0.00166442
ENSMUSG00000118669	Arvcf	10.9938	0.627791	9.05896e-05	0.00166463
ENSMUSG00000023367	Tmem176a	11.716	0.874383	9.10689e-05	0.0016716
ENSMUSG00000074671	Tspyl3	7.75933	-0.588625	9.11745e-05	0.0016717
ENSMUSG00000022150	Dab2	11.0424	0.62709	9.15446e-05	0.00167664
ENSMUSG00000023159	Psg29	3.16993	-2.80497	9.35581e-05	0.00171164
ENSMUSG00000035798	Zdhhc17	11.6095	-0.494299	9.36856e-05	0.0017121
ENSMUSG00000041974	Spidr	9.66297	1.55192	9.42065e-05	0.00171411
ENSMUSG00000100826	Ipw	11.1366	-0.690393	9.41803e-05	0.00171411
ENSMUSG00000062190	Lancl2	10.1565	-0.4984	9.40534e-05	0.00171411
ENSMUSG00000042579	4632404H12Rik	8.58871	-0.489129	9.41636e-05	0.00171411
ENSMUSG00000035900	Gramd4	10.2251	-0.736096	9.43484e-05	0.00171482
ENSMUSG00000048677	Tpcn2	7.73019	0.834764	9.45711e-05	0.001717
ENSMUSG00000079363	Gbp4	4.23095	1.95458	9.52386e-05	0.0017179
ENSMUSG00000031373	Car5b	8.60979	1.06063	9.47677e-05	0.0017179
ENSMUSG00000030091	Nup210	9.86401	-1.05538	9.51541e-05	0.0017179
ENSMUSG00000037172	Dennd11	11.5884	-0.895785	9.48815e-05	0.0017179
ENSMUSG00000020774	Aspa	9.48247	0.798412	9.51138e-05	0.0017179
ENSMUSG00000075254	Heg1	9.98742	0.662923	9.52027e-05	0.0017179
ENSMUSG00000002279	Lmf1	8.8965	0.45532	9.58077e-05	0.0017263
ENSMUSG00000046178	Nxph1	8.82902	-0.749995	9.60991e-05	0.00172968
ENSMUSG00000042035	Igsf3	10.9174	-0.767076	9.66056e-05	0.00173692
ENSMUSG00000048655	Ccdc169	3.05889	-2.21075	9.71946e-05	0.00174563
ENSMUSG00000033478	Fhip2a	10.1424	-0.403697	9.76714e-05	0.00175231
ENSMUSG00000051379	Flrt3	8.54475	-0.784682	9.79827e-05	0.00175601
ENSMUSG00000021488	Nsd1	11.9075	-0.523067	9.82458e-05	0.00175883
ENSMUSG00000023885	Thbs2	9.17409	1.3361	9.83947e-05	0.00175912
ENSMUSG00000002732	Fkbp7	7.46125	1.31948	9.84729e-05	0.00175912
ENSMUSG00000030111	A2m	14.8513	1.06461	9.87331e-05	0.00176
ENSMUSG00000053395	Cacng8	8.01309	-0.814624	9.87083e-05	0.00176
ENSMUSG00000016150	Tenm1	10.8744	-1.57147	9.9813e-05	0.00176487
ENSMUSG00000055485	Mtcl2	11.3865	-1.06473	9.96191e-05	0.00176487
ENSMUSG00000035456	Prdm8	9.95258	-1.03312	9.97697e-05	0.00176487
ENSMUSG00000024109	Nrxn1	12.2673	-0.943536	9.98526e-05	0.00176487
ENSMUSG00000022094	Slc39a14	10.4347	0.935207	9.95992e-05	0.00176487
ENSMUSG00000028680	Plk3	8.6736	0.889575	9.95884e-05	0.00176487
ENSMUSG00000020070	Rufy2	11.3315	-0.59891	9.97362e-05	0.00176487
ENSMUSG00000063663	Brwd3	9.47506	-0.595626	9.91173e-05	0.00176487
ENSMUSG00000032224	Fam81a	8.835	-0.5986	0.000100014	0.00176586
ENSMUSG00000037270	Bltp1	11.759	-0.588099	0.000100609	0.00177448
ENSMUSG00000044707	Ccnjl	8.29819	-1.00268	0.000101431	0.00178585
ENSMUSG00000030310	Slc6a1	13.2859	-0.804833	0.000101682	0.00178585
ENSMUSG00000025571	Tnrc6c	10.7472	-0.599676	0.000101679	0.00178585
ENSMUSG00000037605	Adgrl3	11.1253	-0.462319	0.000101674	0.00178585
ENSMUSG00000063659	Zbtb18	13.2123	-0.991507	0.000101922	0.0017882
ENSMUSG00000063506	Arhgap22	7.38466	0.791783	0.000102178	0.0017908
ENSMUSG00000015968	Cacna1d	11.3477	-1.08098	0.000102341	0.00179169
ENSMUSG00000041132	N4bp2l1	9.01897	-0.609315	0.000102444	0.00179169
ENSMUSG00000049550	Clip1	11.7493	-0.828476	0.000103057	0.00179974
ENSMUSG00000038538	Ubn2	11.1427	-0.46064	0.00010312	0.00179974
ENSMUSG00000046230	Vps13a	10.1794	-0.583596	0.000103708	0.00180811
ENSMUSG00000045503	Sys1	9.80467	0.488047	0.00010408	0.00181271
ENSMUSG00000060126	Tpt1	13.1896	0.491859	0.000104836	0.00182398
ENSMUSG00000104093	A330015K06Rik	5.68806	1.43373	0.000105021	0.00182529
ENSMUSG00000042821	Snai1	5.75785	1.45102	0.000105248	0.00182732
ENSMUSG00000068566	Myadm	10.0095	0.720972	0.000105456	0.00182903
ENSMUSG00000040524	Zfp609	10.6927	-0.544603	0.000105791	0.00183122
ENSMUSG00000028469	Npr2	10.5788	0.440284	0.000105801	0.00183122
ENSMUSG00000090112	Shprh	11.2764	-0.521639	0.000108604	0.00187777
ENSMUSG00000028661	Epha8	10.1027	-1.08207	0.000108956	0.00188175
ENSMUSG00000030084	Plxna1	11.4287	-0.66315	0.000109059	0.00188175
ENSMUSG00000044791	Setd2	11.4276	-0.471426	0.000109729	0.00189135
ENSMUSG00000027940	Tpm3	11.4594	0.396547	0.000109847	0.00189143
ENSMUSG00000039994	Timeless	8.44018	-0.681026	0.0001107	0.0019022
ENSMUSG00000039968	Rsbn1l	10.2803	-0.493079	0.000110609	0.0019022
ENSMUSG00000036561	Ppp6r2	11.0421	-0.629413	0.000110821	0.00190232
ENSMUSG00000052316	Lrrc15	2.83007	2.44714	0.000113076	0.00193903
ENSMUSG00000022831	Hcls1	8.82443	0.495983	0.000113527	0.00194476
ENSMUSG00000022235	Cmbl	6.59329	1.06552	0.000115158	0.00196866
ENSMUSG00000020766	Galk1	8.87618	0.909111	0.000115044	0.00196866
ENSMUSG00000068284	Usf3	9.99859	-0.57772	0.000116029	0.00198018
ENSMUSG00000044149	Nkrf	8.98077	-0.518258	0.000116069	0.00198018
ENSMUSG00000108084	Gm7932	5.6787	1.38726	0.000116241	0.00198108
ENSMUSG00000021069	Pygl	6.94121	0.8633	0.000116758	0.00198382
ENSMUSG00000045967	Gpr158	10.9755	-0.658617	0.000116604	0.00198382
ENSMUSG00000038668	Lpar1	11.3282	0.56204	0.00011666	0.00198382
ENSMUSG00000044288	Cnr1	12.4714	-1.2876	0.000117125	0.00198803
ENSMUSG00000075376	Rc3h2	11.1716	-0.454147	0.000117434	0.00199125
ENSMUSG00000001555	Fkbp10	9.23575	0.966385	0.000118017	0.0019991
ENSMUSG00000071337	Tia1	11.4158	-0.501275	0.000118349	0.00200269
ENSMUSG00000100658	F730311O21Rik	3.13386	1.89122	0.000118613	0.00200513
ENSMUSG00000030465	Psd3	12.5	-0.859862	0.000119345	0.00201546
ENSMUSG00000027823	Gmps	11.0691	-0.425016	0.000119506	0.00201613
ENSMUSG00000002885	Adgre5	8.43555	1.11237	0.000120057	0.00202003
ENSMUSG00000004455	Ppp1cc	10.5635	-0.508787	0.0001201	0.00202003
ENSMUSG00000036779	Tent4b	10.1908	-0.441166	0.000119977	0.00202003
ENSMUSG00000033676	Gabrb3	11.2133	-0.754492	0.000120709	0.00202823
ENSMUSG00000068876	Cgn	7.92019	-1.18302	0.00012092	0.00202973
ENSMUSG00000057230	Aak1	12.4046	-0.763747	0.000121168	0.00202981
ENSMUSG00000038650	Rnh1	10.9786	0.578218	0.000121054	0.00202981
ENSMUSG00000020592	Sdc1	8.18598	1.08664	0.000121483	0.00203304
ENSMUSG00000002771	Grin2d	8.47258	-0.976942	0.000121659	0.00203395
ENSMUSG00000037580	Gch1	6.29564	1.13908	0.000122352	0.00204348
ENSMUSG00000033762	Recql4	7.20729	-0.929646	0.000122934	0.00205115
ENSMUSG00000039512	Bltp3a	10.2099	-0.524615	0.00012318	0.0020512
ENSMUSG00000004846	Plod3	10.4113	0.491646	0.000123183	0.0020512
ENSMUSG00000020135	Apc2	12.2165	-0.828421	0.000123663	0.00205685
ENSMUSG00000036712	Cyld	10.9792	-0.528672	0.000123768	0.00205685
ENSMUSG00000031229	Atrx	12.7041	-0.502312	0.000124253	0.00206285
ENSMUSG00000006522	Itih3	11.3342	0.591911	0.000124461	0.00206425
ENSMUSG00000049092	Gpr137c	10.0798	-0.499857	0.000124967	0.00207059
ENSMUSG00000019906	Lin7a	9.56097	-1.44913	0.00012515	0.00207155
ENSMUSG00000038128	Camk4	9.40183	-1.64658	0.000125786	0.00208001
ENSMUSG00000032492	Pth1r	9.91422	0.805227	0.000126052	0.00208236
ENSMUSG00000025907	Rb1cc1	11.4369	-0.43712	0.000127195	0.00209915
ENSMUSG00000020042	Abtb3	10.0474	-1.08859	0.000127647	0.00210453
ENSMUSG00000068962	Zfp114	5.54775	-0.96221	0.000128747	0.00212057
ENSMUSG00000042286	Stab1	10.9885	0.527767	0.000131147	0.00215482
ENSMUSG00000044098	Rsbn1	10.3358	-0.507838	0.000131214	0.00215482
ENSMUSG00000021608	Lpcat1	10.6982	-0.398101	0.0001311	0.00215482
ENSMUSG00000063434	Sorcs3	9.43741	-0.905344	0.00013187	0.00216217
ENSMUSG00000045671	Spred2	10.5315	-0.454435	0.00013192	0.00216217
ENSMUSG00000025856	Pdgfa	10.6161	0.500655	0.000132678	0.00217245
ENSMUSG00000002221	Paxip1	9.78591	-0.528972	0.000132964	0.00217501
ENSMUSG00000032679	Cd59a	8.54217	0.833737	0.000134002	0.00218866
ENSMUSG00000045348	Nyap1	9.37914	-0.589318	0.000134061	0.00218866
ENSMUSG00000022894	Adamts5	8.52704	1.15566	0.000134483	0.00219339
ENSMUSG00000020623	Map2k6	9.09686	-0.697097	0.000135018	0.0021957
ENSMUSG00000039967	Zfp292	10.811	-0.497853	0.000134855	0.0021957
ENSMUSG00000027610	Gss	8.99655	0.493015	0.000134903	0.0021957
ENSMUSG00000030353	Tead4	6.41316	-1.29485	0.000136081	0.00220807
ENSMUSG00000074227	Spint2	8.21648	-1.01695	0.00013619	0.00220807
ENSMUSG00000018166	Erbb3	9.77789	0.881187	0.000136309	0.00220807
ENSMUSG00000011884	Gltp	11.5938	0.680069	0.0001362	0.00220807
ENSMUSG00000023007	Prpf40b	10.3947	-0.424103	0.000137521	0.00222555
ENSMUSG00000037962	Rflna	6.39041	1.43473	0.000137925	0.00222773
ENSMUSG00000060802	B2m	12.5426	0.672609	0.000138056	0.00222773
ENSMUSG00000028496	Mllt3	9.96177	-0.462122	0.00013786	0.00222773
ENSMUSG00000064115	Cadm2	11.7749	-0.554892	0.000138562	0.00223372
ENSMUSG00000009281	Rarres2	9.28694	1.35527	0.000139413	0.00224528
ENSMUSG00000027895	Kcnc4	9.39708	-1.10759	0.000139861	0.00225031
ENSMUSG00000036523	Greb1	6.49719	1.39159	0.000140421	0.00225281
ENSMUSG00000029576	Radil	8.16155	-1.17701	0.000140319	0.00225281
ENSMUSG00000032123	Dpagt1	9.18515	0.491879	0.000140395	0.00225281
ENSMUSG00000004044	Cavin1	11.0098	0.96774	0.000140612	0.0022537
ENSMUSG00000023341	Mx2	6.25634	0.787589	0.000140996	0.00225674
ENSMUSG00000033669	Zfp7	7.67243	-0.614671	0.000141072	0.00225674
ENSMUSG00000030917	Ldaf1	8.1788	0.582448	0.000141467	0.0022609
ENSMUSG00000003476	Crhr2	1.35364	-5.27565	0.000142297	0.00226549
ENSMUSG00000022245	Skor1	8.71348	-1.06814	0.000142123	0.00226549
ENSMUSG00000020143	Dock2	9.03526	0.664868	0.000142206	0.00226549
ENSMUSG00000039671	Zmynd8	11.4912	-0.649642	0.000142142	0.00226549
ENSMUSG00000030325	Klrb1c	2.47393	2.19308	0.000142814	0.00227155
ENSMUSG00000070284	Gmppb	8.31641	0.505586	0.000143011	0.00227251
ENSMUSG00000120140	Gm19765	1.152	3.85609	0.000143159	0.00227271
ENSMUSG00000049804	Armcx4	10.3029	-0.656326	0.000143406	0.00227445
ENSMUSG00000041703	Zic5	10.4883	-0.541377	0.000144263	0.00228587
ENSMUSG00000020681	Ace	8.15313	-1.16719	0.000144593	0.00228676
ENSMUSG00000040785	Ttc3	13.6094	-0.63538	0.000144577	0.00228676
ENSMUSG00000021071	Trim9	11.8473	-0.708918	0.00014484	0.0022885
ENSMUSG00000003348	Mob3a	9.1788	0.608712	0.000146173	0.00230738
ENSMUSG00000026437	Cdk18	9.87669	0.847095	0.000146329	0.00230765
ENSMUSG00000024048	Myl12a	9.85608	0.810024	0.000146824	0.00231328
ENSMUSG00000021822	Plau	9.26965	1.2594	0.000147288	0.0023184
ENSMUSG00000059991	Nptx2	4.49541	-1.26065	0.000147805	0.00232435
ENSMUSG00000052085	Dock8	8.90756	0.490247	0.000148604	0.0023347
ENSMUSG00000041809	Efhc1	8.24423	-0.59306	0.000148894	0.00233706
ENSMUSG00000062310	Glrp1	3.078	1.73272	0.000150963	0.00234932
ENSMUSG00000052133	Sema5b	10.3443	-1.2797	0.000150761	0.00234932
ENSMUSG00000081683	Fzd10	9.70544	1.0735	0.000149948	0.00234932
ENSMUSG00000026463	Atp2b4	10.5643	-1.02516	0.00015001	0.00234932
ENSMUSG00000001918	Slc1a5	6.68338	0.890213	0.000150782	0.00234932
ENSMUSG00000030342	Cd9	12.5411	0.77399	0.00015112	0.00234932
ENSMUSG00000002190	Clgn	8.3966	0.726152	0.000150727	0.00234932
ENSMUSG00000119994	A430046D13Rik	8.0625	-0.591145	0.000150958	0.00234932
ENSMUSG00000046785	Epm2aip1	12.0809	-0.503811	0.000151218	0.00234932
ENSMUSG00000037824	Tspan14	10.6539	0.441065	0.000151028	0.00234932
ENSMUSG00000022142	Nup155	9.81289	-0.381175	0.000151224	0.00234932
ENSMUSG00000030560	Ctsc	10.5755	1.04314	0.000151662	0.00235319
ENSMUSG00000033083	Tbc1d4	10.7051	-0.735389	0.000151755	0.00235319
ENSMUSG00000014329	Bicc1	9.81805	0.957252	0.000152058	0.00235569
ENSMUSG00000029238	Clock	11.3613	-0.421447	0.000152592	0.00236178
ENSMUSG00000039461	Tcta	10.0602	0.460629	0.000153517	0.00237389
ENSMUSG00000110409	Gm9908	3.62449	-1.41945	0.000153667	0.00237401
ENSMUSG00000021697	Depdc1b	6.078	1.03454	0.000155894	0.00240423
ENSMUSG00000032174	Icam5	6.24793	-0.960883	0.000155911	0.00240423
ENSMUSG00000042363	Lgalsl	11.1874	-0.398273	0.000156522	0.00241143
ENSMUSG00000017466	Timp2	13.0964	0.516191	0.000156757	0.00241281
ENSMUSG00000067360	Pramel3a	1.28951	3.24048	0.000158761	0.00244021
ENSMUSG00000033220	Rac2	7.93271	0.721678	0.000158829	0.00244021
ENSMUSG00000020085	Aifm2	8.26991	0.663771	0.000159225	0.00244179
ENSMUSG00000027162	Lin7c	11.8831	-0.407834	0.000159212	0.00244179
ENSMUSG00000020063	Sirt1	9.63662	-0.43443	0.000159894	0.00244981
ENSMUSG00000041459	Tardbp	12.6591	-0.411889	0.00016025	0.002453
ENSMUSG00000027508	Pag1	10.7547	-0.537465	0.000161953	0.0024768
ENSMUSG00000037681	Esyt3	4.20511	1.62817	0.000162105	0.00247685
ENSMUSG00000020080	Hkdc1	7.03465	-0.820708	0.000162273	0.00247715
ENSMUSG00000045382	Cxcr4	9.32017	0.738562	0.000163756	0.0024975
ENSMUSG00000029161	Cgref1	6.558	1.06233	0.000163977	0.00249859
ENSMUSG00000031758	Cdyl2	6.33985	-0.804596	0.000164434	0.00250326
ENSMUSG00000032363	Adamts7	5.63421	1.38206	0.000165173	0.00251222
ENSMUSG00000048096	Lmod1	1.68806	2.71806	0.000165915	0.002519
ENSMUSG00000035212	Leprot	10.4005	0.578466	0.000166071	0.002519
ENSMUSG00000033703	Fcsk	9.1663	-0.525879	0.000165976	0.002519
ENSMUSG00000011179	Odc1	10.9659	0.6211	0.000166356	0.00252102
ENSMUSG00000033102	Cdc14b	8.63097	-0.531931	0.000166626	0.00252283
ENSMUSG00000052131	Akr1b7	3.03953	-2.19486	0.000166895	0.00252461
ENSMUSG00000079657	Rab26	5.14749	-1.15895	0.00016754	0.00252978
ENSMUSG00000089857	Zfp882	8.67085	-0.620424	0.000167532	0.00252978
ENSMUSG00000031864	Ints10	10.5627	-0.408755	0.000167878	0.0025326
ENSMUSG00000003363	Pld3	11.3672	0.474802	0.000168222	0.00253549
ENSMUSG00000057191	AB124611	5.68182	1.13508	0.000168468	0.0025369
ENSMUSG00000015340	Cybb	9.31339	0.565131	0.000168908	0.00253895
ENSMUSG00000048490	Nrip1	10.0986	-0.53512	0.000168772	0.00253895
ENSMUSG00000034818	Celf5	9.67596	-1.18633	0.000169728	0.00254897
ENSMUSG00000041570	Camsap2	12.0738	-0.507694	0.000170035	0.00255129
ENSMUSG00000094410	Zbed6	9.64105	-0.834972	0.000170515	0.00255619
ENSMUSG00000037035	Inhbb	8.5858	0.676162	0.000170879	0.00255935
ENSMUSG00000042312	S100a13	9.84444	0.783497	0.000171319	0.00256364
ENSMUSG00000029761	Cald1	11.7513	0.655339	0.000171606	0.00256563
ENSMUSG00000031189	Aff2	7.38945	-0.916452	0.000173463	0.00258943
ENSMUSG00000027770	Dhx36	11.6777	-0.42847	0.000173508	0.00258943
ENSMUSG00000025746	Il6	2.22239	2.72686	0.00017457	0.00260063
ENSMUSG00000022228	Zscan26	11.3244	-0.450022	0.000174525	0.00260063
ENSMUSG00000010307	Tmem86a	9.16574	0.571646	0.000175325	0.00260541
ENSMUSG00000072915	Gm12258	9.05558	-0.509831	0.000175359	0.00260541
ENSMUSG00000076432	Ywhaq	11.9204	0.444081	0.000175125	0.00260541
ENSMUSG00000025647	Shisa5	10.5504	0.718908	0.000176581	0.00262122
ENSMUSG00000014767	Tbp	9.73245	-0.387134	0.000176831	0.0026226
ENSMUSG00000041235	Chd7	12.206	-0.866675	0.000177225	0.0026261
ENSMUSG00000046618	Olfml2a	4.38466	1.49184	0.000178343	0.00264033
ENSMUSG00000085438	Oip5os1	13.4995	-0.866399	0.000178665	0.00264275
ENSMUSG00000027859	Ngf	4.69426	1.60103	0.000181326	0.00267744
ENSMUSG00000061524	Zic2	12.3257	-0.814326	0.000181331	0.00267744
ENSMUSG00000031393	Mecp2	11.7083	-0.641583	0.000181697	0.00268047
ENSMUSG00000027104	Atf2	11.1079	-0.465838	0.000181917	0.00268135
ENSMUSG00000078671	Chd2	11.1993	-0.441308	0.000182967	0.00269444
ENSMUSG00000002413	Braf	11.3038	-0.570498	0.000183255	0.0026963
ENSMUSG00000030616	Sytl2	10.9166	0.774806	0.000183702	0.0027005
ENSMUSG00000021250	Fos	9.986	0.578681	0.000183949	0.00270175
ENSMUSG00000043384	Gprasp1	12.7031	-0.632857	0.000184327	0.00270254
ENSMUSG00000000838	Fmr1	11.1505	-0.424247	0.000184173	0.00270254
ENSMUSG00000017548	Suz12	10.5955	-0.444372	0.000185122	0.00271181
ENSMUSG00000048154	Kmt2d	11.8785	-0.683878	0.000185692	0.00271778
ENSMUSG00000072941	Sod3	8.66613	0.791397	0.000185947	0.00271913
ENSMUSG00000027611	Procr	5.88536	1.55724	0.000186787	0.00272866
ENSMUSG00000037243	Zfp692	9.37093	-0.506883	0.000186926	0.00272866
ENSMUSG00000026640	Plxna2	10.4798	-0.481532	0.000187115	0.00272904
ENSMUSG00000035597	Prpf39	11.1807	-0.444323	0.000188048	0.00274024
ENSMUSG00000038393	Txnip	12.494	0.872748	0.000189395	0.00275031
ENSMUSG00000021699	Pde4d	8.85625	-0.835781	0.000189398	0.00275031
ENSMUSG00000028249	Sdcbp	12.909	0.6544	0.000189363	0.00275031
ENSMUSG00000028649	Macf1	13.865	-0.499551	0.000189306	0.00275031
ENSMUSG00000071001	Hrct1	3.47393	1.97667	0.000190738	0.00276735
ENSMUSG00000035305	Ror1	7.29053	0.96554	0.000191712	0.00277185
ENSMUSG00000028613	Lrp8	11.2526	-0.856915	0.000191565	0.00277185
ENSMUSG00000021314	Amph	11.8789	-0.623585	0.000191672	0.00277185
ENSMUSG00000001089	Luzp1	11.0069	-0.540348	0.000191606	0.00277185
ENSMUSG00000027905	Ddx20	8.91721	-0.414193	0.000192317	0.0027782
ENSMUSG00000025809	Itgb1	12.9431	0.762245	0.000192949	0.00278491
ENSMUSG00000020029	Nudt4	13.0992	0.644956	0.000194268	0.00279528
ENSMUSG00000041040	Fam117b	10.5671	-0.636082	0.000194088	0.00279528
ENSMUSG00000035161	Ints6	9.75099	-0.415714	0.000194152	0.00279528
ENSMUSG00000035958	Tdp2	9.69639	-0.412194	0.000194338	0.00279528
ENSMUSG00000024866	Acy3	6.16323	1.14959	0.000194588	0.00279647
ENSMUSG00000054360	Bsx	1.73697	-4.03763	0.000195236	0.00280096
ENSMUSG00000047036	Zfp445	12.4402	-0.433607	0.000195193	0.00280096
ENSMUSG00000046223	Plaur	6.81307	1.39686	0.000196409	0.00281537
ENSMUSG00000041957	Pkp2	6.94121	0.920524	0.000197161	0.00282372
ENSMUSG00000034116	Vav1	8.94707	0.582513	0.00019772	0.00282693
ENSMUSG00000034297	Med13	11.7774	-0.439603	0.000197724	0.00282693
ENSMUSG00000043909	Trp53bp1	11.1243	-0.474413	0.000198511	0.00283575
ENSMUSG00000024990	Rbp4	1.47393	4.15791	0.000199082	0.00284147
ENSMUSG00000050370	Ch25h	7.38562	0.850983	0.000199636	0.00284549
ENSMUSG00000054814	Usp46	11.3739	-0.603043	0.000199705	0.00284549
ENSMUSG00000026103	Gls	11.8248	-0.597956	0.000200196	0.00285005
ENSMUSG00000036887	C1qa	12.1761	0.710808	0.000201117	0.00286073
ENSMUSG00000033965	Slc16a2	11.3473	0.764058	0.000201633	0.00286563
ENSMUSG00000039153	Runx2	5.69426	1.41005	0.000203015	0.00288038
ENSMUSG00000040537	Adam22	12.1329	-0.857954	0.000203016	0.00288038
ENSMUSG00000028369	Svep1	8.87754	-1.25821	0.000204457	0.00289589
ENSMUSG00000033068	Entpd6	9.32743	-0.426751	0.000204284	0.00289589
ENSMUSG00000041961	Znrf3	9.37504	-0.50567	0.000204807	0.00289839
ENSMUSG00000018566	Slc2a4	8.28643	0.798616	0.000206895	0.00292546
ENSMUSG00000019832	Rab32	8.09393	0.717451	0.000207543	0.00293213
ENSMUSG00000021477	Ctsl	13.4828	0.837023	0.000209149	0.00294318
ENSMUSG00000025083	Afap1l2	11.394	-0.660738	0.000209207	0.00294318
ENSMUSG00000018849	Wwc1	10.54	0.606267	0.000208947	0.00294318
ENSMUSG00000070047	Fat1	12.7022	-0.596551	0.000208815	0.00294318
ENSMUSG00000022488	Nckap1l	10.4577	0.591899	0.000208573	0.00294318
ENSMUSG00000071856	Mcc	10.5229	-0.49206	0.000209476	0.00294448
ENSMUSG00000029814	Igf2bp3	6.00998	1.13997	0.000209899	0.00294795
ENSMUSG00000041245	Wnk3	7.21162	-1.10303	0.000210469	0.0029514
ENSMUSG00000029428	Stx2	9.73715	0.582482	0.000210499	0.0029514
ENSMUSG00000025383	Il23a	5.18763	1.40161	0.000210761	0.00295259
ENSMUSG00000024308	Tapbp	10.8192	0.509699	0.000211416	0.0029593
ENSMUSG00000006344	Ggt5	7.05528	1.14793	0.00021276	0.00297561
ENSMUSG00000027506	Tpd52	10.7725	0.474604	0.000213313	0.00298084
ENSMUSG00000071715	Ncf4	6.47753	0.819666	0.000213756	0.00298204
ENSMUSG00000029647	Pan3	11.2554	-0.638438	0.000213608	0.00298204
ENSMUSG00000039057	Myo16	10.6431	-0.728381	0.000214425	0.00298887
ENSMUSG00000059401	Mamld1	9.79279	-0.562137	0.000215155	0.00299655
ENSMUSG00000026701	Prdx6	14.2351	0.848685	0.000215633	0.0030007
ENSMUSG00000071711	Mpst	9.86779	0.438794	0.000216048	0.00300397
ENSMUSG00000036099	Vezt	10.877	-0.37655	0.000216335	0.00300545
ENSMUSG00000044447	Dock5	8.37407	0.692	0.000218172	0.00302845
ENSMUSG00000036898	Zfp157	9.88179	-0.48496	0.000219158	0.00303962
ENSMUSG00000029465	Arpc3	11.0455	0.522108	0.000220063	0.00304709
ENSMUSG00000020525	Ppm1d	10.0383	-0.482797	0.000220006	0.00304709
ENSMUSG00000026207	Speg	10.5747	-0.945101	0.000221432	0.00306351
ENSMUSG00000025792	Slc25a10	9.20321	0.514224	0.000221695	0.00306461
ENSMUSG00000045392	Or5m3b	4.04924	2.25396	0.00022319	0.00308114
ENSMUSG00000033852	Gm28042	6.25424	-0.952989	0.000223528	0.00308114
ENSMUSG00000022912	Pros1	11.025	0.816561	0.000223386	0.00308114
ENSMUSG00000026177	Slc11a1	8.62124	0.550217	0.00022363	0.00308114
ENSMUSG00000045087	S1pr5	9.9725	0.940341	0.000224234	0.00308183
ENSMUSG00000030970	Ctbp2	10.7856	-0.746838	0.000223953	0.00308183
ENSMUSG00000071723	Gspt2	9.11692	-0.490686	0.000224178	0.00308183
ENSMUSG00000021464	Ror2	7.62774	0.714281	0.000224664	0.00308521
ENSMUSG00000002222	Rmnd5a	12.1163	-0.737227	0.00022625	0.00310442
ENSMUSG00000027584	Oprl1	8.88502	-1.30332	0.000227394	0.00311616
ENSMUSG00000029723	Tsc22d4	12.5478	0.504413	0.000227478	0.00311616
ENSMUSG00000022037	Clu	14.7385	1.17106	0.000227823	0.00311831
ENSMUSG00000054226	Tprkb	13.0913	0.647177	0.000229557	0.00313947
ENSMUSG00000001156	Mxd1	9.31036	-0.520563	0.00022999	0.00314283
ENSMUSG00000105265	Sox2ot	10.2213	0.841769	0.000230482	0.00314439
ENSMUSG00000090213	Peds1	10.5083	0.515801	0.000230339	0.00314439
ENSMUSG00000040310	Alx4	6.28746	1.1052	0.000230972	0.00314594
ENSMUSG00000028278	Rragd	10.6069	-0.420608	0.000230832	0.00314594
ENSMUSG00000036913	Trim67	10.708	-0.768413	0.000231569	0.0031493
ENSMUSG00000071415	Rpl23	11.6717	0.432601	0.000231597	0.0031493
ENSMUSG00000007850	Hnrnph1	12.7903	-0.441864	0.000231846	0.00315012
ENSMUSG00000031673	Cdh11	10.5071	0.70009	0.000232691	0.00315903
ENSMUSG00000033386	Frrs1	7.68338	0.847998	0.000232967	0.00316021
ENSMUSG00000050232	Cxcr3	1.87447	2.60327	0.000233535	0.00316277
ENSMUSG00000076617	Ighm	7.37986	-1.37235	0.000233401	0.00316277
ENSMUSG00000024589	Nedd4l	11.0955	-0.685986	0.000234371	0.00316894
ENSMUSG00000024095	Hnrnpll	11.0139	-0.378313	0.000234329	0.00316894
ENSMUSG00000036097	Slf2	10.7346	-0.479037	0.000236394	0.00319371
ENSMUSG00000029516	Cit	10.4469	-0.773097	0.000237435	0.00320518
ENSMUSG00000039851	Epcip	6.5966	0.844248	0.000237951	0.00320955
ENSMUSG00000028360	Slc44a5	8.31691	-1.00858	0.000238583	0.00321299
ENSMUSG00000036896	C1qc	12.1692	0.659347	0.000238591	0.00321299
ENSMUSG00000061911	Myt1l	11.0132	-1.20354	0.000238941	0.00321511
ENSMUSG00000009418	Nav1	12.6993	-0.714437	0.000239341	0.00321789
ENSMUSG00000037808	Fam76b	9.88654	-0.378422	0.000240179	0.00322657
ENSMUSG00000036928	Stag3	7.45578	-0.631482	0.000240476	0.00322795
ENSMUSG00000015027	Galns	8.674	0.529086	0.000240802	0.00322973
ENSMUSG00000052560	Cpne8	9.26183	0.78538	0.000242128	0.00323795
ENSMUSG00000035266	Helq	8.59909	-0.676743	0.000241628	0.00323795
ENSMUSG00000029484	Anxa3	10.0245	0.644366	0.000242016	0.00323795
ENSMUSG00000044912	Syt16	6.77844	-0.629065	0.000242192	0.00323795
ENSMUSG00000031749	St3gal2	11.1822	-0.649265	0.000243923	0.0032585
ENSMUSG00000074480	Mex3a	9.22427	-0.807259	0.000244354	0.00326164
ENSMUSG00000027868	Tbx15	5.558	1.37705	0.000244646	0.00326292
ENSMUSG00000027831	Veph1	1.078	3.77058	0.000245532	0.00327212
ENSMUSG00000018669	Cdk5rap3	10.2885	0.428254	0.00024598	0.00327549
ENSMUSG00000027582	Zgpat	10.4137	-0.442733	0.000247944	0.003299
ENSMUSG00000075703	Selenoi	10.7223	-0.479711	0.000248479	0.00330348
ENSMUSG00000024646	Cyb5a	10.9677	0.551193	0.000248777	0.00330481
ENSMUSG00000020255	Nopchap1	9.85348	-0.410931	0.000250069	0.00331933
ENSMUSG00000035413	Tmem98	9.36657	0.778703	0.000250596	0.00332368
ENSMUSG00000004665	Cnn2	9.90103	0.751507	0.000250939	0.00332559
ENSMUSG00000061232	H2-K1	10.6412	0.640555	0.000251455	0.00332978
ENSMUSG00000026223	Itm2c	14.2291	0.546711	0.000251743	0.00333095
ENSMUSG00000021738	Atxn7	9.62348	-0.426356	0.000252264	0.0033352
ENSMUSG00000018589	Glra2	7.15426	-1.06273	0.000252679	0.00333804
ENSMUSG00000048814	Lonrf2	11.0836	-0.941068	0.000255049	0.00336402
ENSMUSG00000025724	Sec11a	9.93582	0.519119	0.000254922	0.00336402
ENSMUSG00000053714	4732471J01Rik	6.73396	-0.722623	0.000255616	0.00336884
ENSMUSG00000027882	Stxbp3	10.3684	0.642411	0.000256008	0.00337134
ENSMUSG00000040407	Akap9	11.7224	-0.477591	0.000256295	0.00337246
ENSMUSG00000113210	4930474N09Rik	3.72489	-1.82413	0.000256542	0.00337306
ENSMUSG00000009535	Rnmt	10.5768	-0.523942	0.000257536	0.00338346
ENSMUSG00000040865	Ino80d	10.279	-0.360805	0.000258941	0.00339923
ENSMUSG00000015542	Nat9	8.17215	0.514617	0.000259397	0.00340254
ENSMUSG00000039316	Rftn1	8.86968	0.696704	0.00026114	0.00342003
ENSMUSG00000032998	Foxj3	10.2913	-0.462471	0.00026102	0.00342003
ENSMUSG00000078235	Fam43b	6.31792	-0.984399	0.000265824	0.00347864
ENSMUSG00000040181	Fmo1	7.74371	1.07512	0.000266457	0.00347875
ENSMUSG00000037386	Rims2	10.9594	-0.773866	0.000266302	0.00347875
ENSMUSG00000030172	Erc1	11.434	-0.757694	0.000266174	0.00347875
ENSMUSG00000032119	Hinfp	9.27922	-0.414698	0.000268352	0.00350075
ENSMUSG00000042401	Crtac1	8.13955	0.810648	0.000268709	0.00350266
ENSMUSG00000005125	Ndrg1	11.647	0.802545	0.00027017	0.00351896
ENSMUSG00000052155	Acvr2a	9.79478	-0.454382	0.000271264	0.00353045
ENSMUSG00000040711	Sh3pxd2b	10.802	0.544758	0.00027166	0.00353284
ENSMUSG00000022829	Stxbp5l	8.68689	-1.52505	0.000272449	0.00353825
ENSMUSG00000019894	Slc6a15	10.0969	-1.038	0.000272917	0.00353825
ENSMUSG00000039578	Ccser1	7.69426	-0.983605	0.000273018	0.00353825
ENSMUSG00000061132	Blnk	7.73019	0.791361	0.000273135	0.00353825
ENSMUSG00000013033	Adgrl1	12.7763	-0.686444	0.000272841	0.00353825
ENSMUSG00000001642	Akr1b1	9.1224	0.455586	0.000274139	0.00354849
ENSMUSG00000052479	A330008L17Rik	5.85244	-1.18234	0.000274962	0.00355638
ENSMUSG00000034918	Cdhr2	3.23947	2.22515	0.000275801	0.00356448
ENSMUSG00000055723	Rras2	9.49785	0.611129	0.000278877	0.00359866
ENSMUSG00000005371	Fbxo11	11.7137	-0.440398	0.000278773	0.00359866
ENSMUSG00000057315	Arhgap24	7.0601	0.814133	0.000279361	0.00360211
ENSMUSG00000042622	Maff	6.86762	1.1187	0.000279785	0.0036048
ENSMUSG00000021198	Unc79	9.91588	-0.842886	0.000280023	0.00360508
ENSMUSG00000005968	Tuft1	7.2987	-0.674103	0.000280692	0.00361091
ENSMUSG00000105504	Gbp5	4.42999	2.5487	0.000281487	0.00361278
ENSMUSG00000022665	Ccdc80	9.95646	0.987387	0.000281058	0.00361278
ENSMUSG00000028413	B4galt1	9.07711	0.67296	0.0002814	0.00361278
ENSMUSG00000019852	Arfgef3	11.4569	-1.02011	0.000281891	0.00361519
ENSMUSG00000021765	Fst	2.44478	2.32708	0.000284661	0.00364374
ENSMUSG00000010505	Myt1	10.5709	-1.09896	0.000284773	0.00364374
ENSMUSG00000039137	Whrn	10.0291	-0.815833	0.000284668	0.00364374
ENSMUSG00000075318	Scn2a	11.4953	-1.24712	0.000285508	0.00365034
ENSMUSG00000049122	Frmd3	7.55117	-1.0672	0.000286261	0.00365626
ENSMUSG00000028701	Lurap1	10.189	-0.717832	0.000286409	0.00365626
ENSMUSG00000015222	Map2	13.4655	-0.488285	0.000286971	0.00366064
ENSMUSG00000008200	Fnbp4	11.0559	-0.501296	0.000287243	0.0036613
ENSMUSG00000020083	Fam241b	8.86247	-0.958893	0.000287486	0.0036616
ENSMUSG00000031506	Ptpn7	4.77259	1.37261	0.000288064	0.00366618
ENSMUSG00000027378	Nphp1	8.7192	0.575312	0.000289705	0.00368266
ENSMUSG00000034595	Ppp1r18	9.64185	0.383122	0.000289801	0.00368266
ENSMUSG00000007041	Clic1	10.7867	0.828469	0.000290347	0.00368678
ENSMUSG00000032715	Trib3	6.19858	1.37603	0.000291312	0.00369623
ENSMUSG00000032456	Nmnat3	5.1247	1.07574	0.000292137	0.00370387
ENSMUSG00000046844	Vat1l	10.5942	-0.762156	0.000295315	0.00374133
ENSMUSG00000040253	Gbp7	6.80162	1.07713	0.000296155	0.00374913
ENSMUSG00000030852	Tacc2	10.3624	-0.950616	0.000296686	0.003753
ENSMUSG00000074217	Misp3	7.18873	1.14766	0.000299035	0.00377712
ENSMUSG00000039086	Ss18l1	9.62591	-0.641028	0.000299046	0.00377712
ENSMUSG00000038463	Olfml2b	7.5858	1.34857	0.000299911	0.00378518
ENSMUSG00000026728	Vim	15.9116	1.01796	0.000301238	0.00379906
ENSMUSG00000051331	Cacna1c	10.7049	-1.09469	0.000302292	0.0038066
ENSMUSG00000015143	Actn1	10.3533	0.58234	0.000302187	0.0038066
ENSMUSG00000061410	Zcchc14	11.5453	-0.511202	0.000304079	0.00382621
ENSMUSG00000086483	8030443G20Rik	2.73697	1.80772	0.00030441	0.00382639
ENSMUSG00000045231	BC106179	6.01743	0.91513	0.000304552	0.00382639
ENSMUSG00000020432	Tcn2	10.6626	0.465348	0.000305657	0.00383739
ENSMUSG00000026883	Dab2ip	11.4469	-0.936865	0.000306132	0.00384046
ENSMUSG00000020810	Cygb	10.3277	-0.873865	0.00030708	0.00384946
ENSMUSG00000037126	Psd	10.2147	-1.23055	0.00030754	0.00385233
ENSMUSG00000108393	Gm32633	6.28951	1.06625	0.000308208	0.00385781
ENSMUSG00000057335	Cep170	11.7552	-0.502709	0.000309689	0.00387343
ENSMUSG00000043895	S1pr2	8.8772	0.689256	0.00031023	0.0038773
ENSMUSG00000042453	Reln	12.2856	-1.3589	0.000311221	0.00388677
ENSMUSG00000006445	Epha2	6.51131	0.889266	0.000311508	0.00388745
ENSMUSG00000031402	Mpp1	10.1927	0.469048	0.000311954	0.00389009
ENSMUSG00000039585	Myo9a	11.0947	-0.479487	0.000312389	0.00389261
ENSMUSG00000030729	Pgm2l1	11.9888	-1.22138	0.000313339	0.00389863
ENSMUSG00000035764	Fbxo45	10.3863	-0.579542	0.000313155	0.00389863
ENSMUSG00000032297	Celf6	5.8216	-0.974577	0.000314192	0.00390632
ENSMUSG00000042744	Hectd4	12.1344	-0.929644	0.00031597	0.00392149
ENSMUSG00000050332	Amer1	8.57575	-0.548165	0.000315684	0.00392149
ENSMUSG00000063065	Mapk3	11.7398	0.509907	0.000316117	0.00392149
ENSMUSG00000042104	Uggt2	9.54689	-0.562702	0.000316463	0.00392287
ENSMUSG00000048280	Zfp738	10.0989	-0.482932	0.00031781	0.00393665
ENSMUSG00000029641	Rasl11a	9.85573	0.664325	0.000318944	0.00394506
ENSMUSG00000036905	C1qb	12.1139	0.607346	0.000318962	0.00394506
ENSMUSG00000045441	Gprin3	8.36729	-1.37957	0.00032036	0.00395941
ENSMUSG00000053898	Ech1	10.7735	0.657045	0.000321345	0.00396865
ENSMUSG00000001604	Tcea3	7.25214	0.816868	0.000321795	0.00396893
ENSMUSG00000032253	Phip	11.6166	-0.445255	0.000321844	0.00396893
ENSMUSG00000022914	Brwd1	11.2552	-0.443335	0.00032401	0.00399269
ENSMUSG00000030500	Slc17a6	7.43185	-1.40446	0.000324454	0.00399521
ENSMUSG00000026516	Nvl	10.5971	-0.424575	0.000325406	0.00400399
ENSMUSG00000040584	Abcb1a	6.39993	1.74968	0.000329117	0.0040318
ENSMUSG00000090958	Lrrc32	6.86212	1.10373	0.000328839	0.0040318
ENSMUSG00000019359	Gdpd2	10.5491	0.893235	0.000328359	0.0040318
ENSMUSG00000037419	Endod1	11.9155	0.626139	0.0003289	0.0040318
ENSMUSG00000032076	Cadm1	11.8163	-0.552235	0.000328438	0.0040318
ENSMUSG00000036769	Wdr44	8.7645	-0.462147	0.000327921	0.0040318
ENSMUSG00000030341	Tnfrsf1a	10.8739	0.64171	0.000329497	0.00403302
ENSMUSG00000040943	Tet2	10.2008	-0.404421	0.000329699	0.00403302
ENSMUSG00000018293	Pfn1	12.079	0.462924	0.000330001	0.00403375
ENSMUSG00000024663	Rab3il1	9.10562	0.462676	0.000330247	0.00403381
ENSMUSG00000050075	Gpr171	2.89616	2.41073	0.000331278	0.0040358
ENSMUSG00000055172	C1ra	5.77844	1.62732	0.000331378	0.0040358
ENSMUSG00000059555	Tor4a	7.78282	0.554072	0.000331233	0.0040358
ENSMUSG00000038773	Kdm3b	11.3098	-0.417491	0.000331219	0.0040358
ENSMUSG00000029136	Rbks	6.45943	0.781654	0.000332511	0.00404664
ENSMUSG00000027276	Jag1	8.67439	0.687727	0.000332985	0.00404945
ENSMUSG00000079014	Serpina3i	3.09686	3.45243	0.000334066	0.00405965
ENSMUSG00000044811	Cd300c2	8.01309	0.657266	0.000335336	0.00407211
ENSMUSG00000026469	Xpr1	11.9617	-0.425378	0.000335794	0.00407471
ENSMUSG00000029810	Tmem176b	12.8963	0.735384	0.000337495	0.00409238
ENSMUSG00000055067	Smyd3	9.21297	-0.462264	0.000338057	0.00409621
ENSMUSG00000037896	Rcor1	10.0804	-0.543719	0.000339288	0.00410814
ENSMUSG00000021508	Cxcl14	9.85677	0.617312	0.000340531	0.00411721
ENSMUSG00000072501	Phf20l1	11.7922	-0.428726	0.000340369	0.00411721
ENSMUSG00000020620	Abca8b	8.9542	-0.67229	0.000341515	0.00412314
ENSMUSG00000039166	Akap7	10.519	-0.616485	0.000341363	0.00412314
ENSMUSG00000034786	Gpsm3	6.98995	0.751407	0.000342299	0.00412962
ENSMUSG00000062082	Cd200r4	6.08982	1.16695	0.000342893	0.00413379
ENSMUSG00000055214	Pld5	8.77917	-1.11631	0.000343651	0.00413427
ENSMUSG00000047557	Lxn	12.4059	0.787182	0.000343924	0.00413427
ENSMUSG00000030451	Herc2	12.0759	-0.623864	0.000343837	0.00413427
ENSMUSG00000019726	Lyst	10.8488	-0.575459	0.00034366	0.00413427
ENSMUSG00000054893	Zfp667	8.54775	-0.614187	0.000344518	0.00413843
ENSMUSG00000039476	Prrx2	8.29053	1.34222	0.000345247	0.00414042
ENSMUSG00000027447	Cst3	14.4448	0.711224	0.00034499	0.00414042
ENSMUSG00000023992	Trem2	11.0054	0.59864	0.000345428	0.00414042
ENSMUSG00000084904	Gm14827	6.78427	-0.948423	0.000347658	0.00416416
ENSMUSG00000034810	Scn7a	10.1384	1.31162	0.000348162	0.00416721
ENSMUSG00000058427	Cxcl2	4.06848	2.19014	0.000350328	0.00418692
ENSMUSG00000022811	Zfp148	11.389	-0.410268	0.000350185	0.00418692
ENSMUSG00000006262	Mob1b	10.4133	-0.378122	0.000350562	0.00418692
ENSMUSG00000038871	Bpgm	10.7457	0.513291	0.000352532	0.00420743
ENSMUSG00000054871	Tmem158	8.20783	-0.713594	0.000352806	0.00420769
ENSMUSG00000055471	Alk	5.50603	-1.49055	0.00035383	0.00421689
ENSMUSG00000000568	Hnrnpd	11.9033	-0.452722	0.000355125	0.00422789
ENSMUSG00000041650	Pcca	10.2887	-0.376595	0.000355259	0.00422789
ENSMUSG00000042677	Zc3h12a	6.6598	0.976351	0.000356512	0.00423676
ENSMUSG00000051439	Cd14	8.98647	0.852729	0.000356452	0.00423676
ENSMUSG00000024644	Cndp2	11.1179	0.395169	0.000359211	0.00426579
ENSMUSG00000019850	Tnfaip3	7.63017	0.834595	0.000359703	0.00426859
ENSMUSG00000047412	Zbtb44	9.8857	-0.399918	0.000360203	0.00427149
ENSMUSG00000050157	Gm867	7.03831	1.1442	0.000360543	0.00427249
ENSMUSG00000070942	Il1rl2	6.30986	1.12694	0.000361056	0.00427402
ENSMUSG00000056204	Pgpep1	10.0898	0.514852	0.000361185	0.00427402
ENSMUSG00000018593	Sparc	15.8157	0.556898	0.000361731	0.00427745
ENSMUSG00000041757	Plekha6	10.291	-0.917325	0.000362728	0.0042862
ENSMUSG00000078348	Sf3b5	9.22721	0.497999	0.000364177	0.00430028
ENSMUSG00000084885	3010001F23Rik	6.71425	-0.795306	0.000365086	0.00430796
ENSMUSG00000059479	B3gnt8	5.10154	1.04335	0.000365911	0.00431465
ENSMUSG00000031066	Usp11	10.7119	-0.441526	0.000366773	0.00432175
ENSMUSG00000039904	Gpr37	11.1829	0.706019	0.000367046	0.00432192
ENSMUSG00000009406	Elk1	10.2854	-0.807877	0.000367859	0.00432844
ENSMUSG00000059278	Naa38	8.61512	0.478338	0.000368419	0.00433197
ENSMUSG00000040713	Creg1	10.8356	0.479078	0.000368799	0.00433339
ENSMUSG00000028607	Cpt2	9.06489	0.671608	0.000369818	0.0043423
ENSMUSG00000091243	Vgll3	3.33787	1.55787	0.000370253	0.00434436
ENSMUSG00000020186	Csrp2	7.13386	1.33257	0.000371666	0.0043541
ENSMUSG00000038248	Sobp	10.5521	-0.732141	0.000371429	0.0043541
ENSMUSG00000032525	Nktr	11.9518	-0.406222	0.000371866	0.0043541
ENSMUSG00000038384	Setd1b	10.3429	-0.545438	0.000375057	0.00438838
ENSMUSG00000096054	Syne1	13.7349	-1.1672	0.000378653	0.00442115
ENSMUSG00000001157	Gmcl1	9.54045	-0.464212	0.000378446	0.00442115
ENSMUSG00000029246	Ppat	8.90422	-0.415003	0.000378635	0.00442115
ENSMUSG00000052889	Prkcb	11.3491	-1.02511	0.000379622	0.00442937
ENSMUSG00000062075	Lmnb2	9.78172	-0.505024	0.000380014	0.00443084
ENSMUSG00000018412	Kansl1	11.4142	-0.391489	0.000380574	0.00443427
ENSMUSG00000042308	Setd1a	9.09979	-0.622263	0.000381543	0.00444086
ENSMUSG00000059714	Flot1	11.0535	0.476354	0.000381672	0.00444086
ENSMUSG00000042155	Klhl23	10.8803	-0.451908	0.000382444	0.00444675
ENSMUSG00000028051	Hcn3	7.54174	-0.885889	0.000383692	0.00445814
ENSMUSG00000036501	Fam13b	10.6751	-0.710549	0.000384077	0.00445952
ENSMUSG00000058420	Syt17	6.33787	-1.17051	0.000384401	0.00446017
ENSMUSG00000043940	Wdfy3	12.0984	-0.618793	0.000386197	0.0044779
ENSMUSG00000037905	Bri3bp	10.867	-0.456823	0.000388018	0.00449589
ENSMUSG00000003420	Fcgrt	10.6726	0.786003	0.000389133	0.00450568
ENSMUSG00000027412	Lpin3	8.3947	0.48295	0.000392606	0.00454274
ENSMUSG00000024383	Map3k2	10.5261	-0.375243	0.000394248	0.00455858
ENSMUSG00000024053	Emilin2	7.99058	0.909773	0.000394742	0.00456022
ENSMUSG00000026018	Ica1l	8.33141	-0.875514	0.000394937	0.00456022
ENSMUSG00000038145	Snrk	12.0591	-0.921225	0.000395893	0.0045681
ENSMUSG00000038543	BC028528	6.57154	0.859723	0.000397098	0.00457883
ENSMUSG00000064105	Cnnm2	9.28951	-0.596324	0.000397915	0.00458509
ENSMUSG00000049556	Lingo1	10.504	-0.968597	0.000398789	0.00459199
ENSMUSG00000026812	Tsc1	10.8792	-0.457454	0.000399916	0.00459885
ENSMUSG00000003031	Cdkn1b	11.8871	-0.377853	0.000399936	0.00459885
ENSMUSG00000040483	Xaf1	5.70352	0.846996	0.000401174	0.00460674
ENSMUSG00000025188	Hps1	7.69426	0.54513	0.000401118	0.00460674
ENSMUSG00000037759	Ptger2	3.33787	2.32148	0.000403029	0.00462486
ENSMUSG00000035835	Plppr3	9.74782	-0.856705	0.000406873	0.00466576
ENSMUSG00000026675	Hsd17b7	10.1688	0.731546	0.00040727	0.0046671
ENSMUSG00000073437	D330041H03Rik	6.62936	-0.739706	0.000408901	0.00468257
ENSMUSG00000091345	Col6a5	6.0199	2.08278	0.000409431	0.00468402
ENSMUSG00000026220	Slc16a14	6	-1.35129	0.000409869	0.00468402
ENSMUSG00000034154	Ino80	9.98188	-0.453846	0.000409715	0.00468402
ENSMUSG00000000532	Acvr1b	10.7093	-0.52046	0.000410262	0.0046853
ENSMUSG00000022372	Sla	10.5087	-0.831994	0.000412154	0.00470368
ENSMUSG00000121493	Cyp4f41-ps	4.078	1.37542	0.000412906	0.00470905
ENSMUSG00000028034	Fubp1	11.8346	-0.437288	0.000414035	0.0047187
ENSMUSG00000046807	Lrrc75b	9.1964	-0.425943	0.000414829	0.00472452
ENSMUSG00000042129	Rassf4	8.14749	0.720433	0.000416007	0.00473471
ENSMUSG00000069372	Ctxn3	8.46987	1.01657	0.000416602	0.00473798
ENSMUSG00000059456	Ptk2b	8.38274	0.575619	0.000416863	0.00473798
ENSMUSG00000032353	Tmed3	9.87788	0.541022	0.000417909	0.00474664
ENSMUSG00000043301	Kcnj6	7.33092	-1.47415	0.000418958	0.00475531
ENSMUSG00000032482	Cspg5	11.8939	-0.598863	0.000419372	0.00475678
ENSMUSG00000044408	Sptssa	10.3208	0.492071	0.00042045	0.00476253
ENSMUSG00000021952	Xpo4	9.76487	-0.442064	0.000420376	0.00476253
ENSMUSG00000071708	Sms	9.0453	-0.743341	0.00042226	0.00477979
ENSMUSG00000021816	Ppp3cb	11.9814	-0.656561	0.00042329	0.0047882
ENSMUSG00000044465	Fhip1b	10.0929	-0.617473	0.000423727	0.00478842
ENSMUSG00000019143	Hars2	9.99341	-0.391584	0.000423884	0.00478842
ENSMUSG00000060681	Slc9a6	11.1644	-0.471528	0.000424207	0.00478884
ENSMUSG00000036019	Tmtc2	10.4442	-0.64882	0.000426171	0.00480775
ENSMUSG00000028862	Map3k6	6.31992	1.63083	0.000428562	0.00482934
ENSMUSG00000003882	Il7r	5.11548	1.57672	0.000428663	0.00482934
ENSMUSG00000029994	Anxa4	9.61389	0.937756	0.000429033	0.00482958
ENSMUSG00000020120	Plek	10.9455	0.658368	0.000429264	0.00482958
ENSMUSG00000027082	Tfpi	7.88739	1.07981	0.000431367	0.0048491
ENSMUSG00000031538	Plat	13.1557	0.874819	0.00043158	0.0048491
ENSMUSG00000029298	Gbp9	7.63501	1.34985	0.000432553	0.0048535
ENSMUSG00000040054	Baz2a	11.165	-0.610406	0.000432336	0.0048535
ENSMUSG00000019989	Enpp3	5.26887	1.54387	0.000433136	0.00485677
ENSMUSG00000039183	Nubp2	9.64205	0.439806	0.000433619	0.00485892
ENSMUSG00000034930	Rtkn	10.8947	0.627255	0.000434958	0.00486738
ENSMUSG00000055024	Ep300	11.4171	-0.500724	0.000434868	0.00486738
ENSMUSG00000024593	Megf10	11.4716	-0.488191	0.000436016	0.00487596
ENSMUSG00000004056	Akt2	12.2441	-0.494196	0.000436527	0.0048784
ENSMUSG00000027951	Adar	11.2225	-0.648031	0.000437089	0.00488141
ENSMUSG00000118662	Tctn2	8.5025	0.698029	0.000439629	0.00490649
ENSMUSG00000031016	Wee1	8.63984	-0.529958	0.000440069	0.00490813
ENSMUSG00000044847	Lsm11	10.6031	-0.982564	0.000441069	0.00491599
ENSMUSG00000020719	Ddx5	14.5353	-0.463672	0.000442854	0.00493259
ENSMUSG00000028487	Bnc2	4.16099	1.77579	0.000444293	0.00494532
ENSMUSG00000019528	Gyg1	10.173	0.481555	0.00044464	0.00494588
ENSMUSG00000058761	Rnf169	9.56986	-0.3613	0.000445441	0.00495149
ENSMUSG00000033618	Map3k13	8.90254	-0.957864	0.000447841	0.00497262
ENSMUSG00000027284	Cdan1	9.85296	-0.528287	0.000447938	0.00497262
ENSMUSG00000074277	Phldb3	3.78427	1.42405	0.000448853	0.00497946
ENSMUSG00000103995	5730488B01Rik	1.95936	-2.55266	0.000449509	0.00498342
ENSMUSG00000030579	Tyrobp	10.8796	0.605122	0.000450385	0.00498982
ENSMUSG00000025899	Alkbh8	10.0483	-0.384046	0.000451974	0.0050041
ENSMUSG00000002748	Baz1b	12.1948	-0.485271	0.000453109	0.00501334
ENSMUSG00000041923	Nol4	9.70063	-0.949195	0.000453516	0.00501452
ENSMUSG00000024521	Pmaip1	7.01743	0.802644	0.000453841	0.0050148
ENSMUSG00000022216	Psme1	9.57869	0.526882	0.000456192	0.00503461
ENSMUSG00000025337	Sbds	11.0568	0.447897	0.000456238	0.00503461
ENSMUSG00000024011	Pi16	4.42999	1.28917	0.000457558	0.00503917
ENSMUSG00000030708	Dnajb13	6.40561	1.26896	0.000457249	0.00503917
ENSMUSG00000028132	Tlcd4	10.0771	-0.822523	0.000457466	0.00503917
ENSMUSG00000090394	4930523C07Rik	7.02483	0.916852	0.000460075	0.00506022
ENSMUSG00000020181	Nav3	9.88756	-0.572836	0.000459787	0.00506022
ENSMUSG00000041552	Ptchd1	7.0236	-0.972851	0.000461347	0.00507086
ENSMUSG00000060284	Sp7	4.70659	1.70874	0.000461974	0.00507396
ENSMUSG00000057101	Zfp180	9.75989	-0.409118	0.000462237	0.00507396
ENSMUSG00000046138	Brd10	10.5772	-0.375261	0.000462795	0.00507674
ENSMUSG00000020027	Socs2	9.39017	-0.761279	0.000463704	0.00508004
ENSMUSG00000021917	Spcs1	10.8327	0.46916	0.000463582	0.00508004
ENSMUSG00000051048	P4ha3	10.1371	0.861483	0.000464784	0.00508854
ENSMUSG00000061393	Acvr2b	6.8772	-1.01682	0.00046668	0.00510594
ENSMUSG00000057715	A830018L16Rik	7.8441	-1.24142	0.000469745	0.00513274
ENSMUSG00000047881	Rell1	9.45373	0.437909	0.000469451	0.00513274
ENSMUSG00000020123	Avpr1a	1.68806	2.71578	0.000472777	0.00516249
ENSMUSG00000054435	Gimap4	4.98489	2.106	0.000473652	0.00516559
ENSMUSG00000097072	Foxl2os	3.91754	1.44817	0.00047368	0.00516559
ENSMUSG00000052384	Nrros	8.23255	0.775487	0.000474531	0.00517149
ENSMUSG00000024472	Dcp2	10.565	-0.603083	0.00047499	0.00517311
ENSMUSG00000022620	Arsa	9.9007	0.381792	0.000476862	0.00519011
ENSMUSG00000061461	Smim20	8.2725	0.612948	0.000477926	0.0051983
ENSMUSG00000037315	Jade3	7.56478	-0.746383	0.000479119	0.00520789
ENSMUSG00000055850	Rnf181	11.225	0.478788	0.000479642	0.00521017
ENSMUSG00000046731	Kctd11	7.76965	0.77887	0.000481684	0.00522555
ENSMUSG00000047945	Marcksl1	11.9022	0.528365	0.000481385	0.00522555
ENSMUSG00000035131	Brinp3	9.49474	-0.847108	0.000482977	0.00523617
ENSMUSG00000070866	Zfp804a	6.98109	-1.4145	0.000483645	0.00524001
ENSMUSG00000030786	Itgam	8.93402	0.623457	0.000484659	0.00524525
ENSMUSG00000021712	Trim23	10.81	-0.37966	0.000484758	0.00524525
ENSMUSG00000039990	Edrf1	9.76377	-0.409524	0.000486425	0.00525988
ENSMUSG00000030093	Wnt7a	9.4728	-1.29058	0.000486854	0.00526111
ENSMUSG00000032268	Tmprss5	6.5597	1.41812	0.000488164	0.00526844
ENSMUSG00000055675	Kbtbd11	11.2707	-0.663647	0.000488115	0.00526844
ENSMUSG00000052144	Ppp4r2	10.3549	-0.349747	0.000488614	0.00526989
ENSMUSG00000032733	Snx33	10.269	0.501636	0.000489853	0.00527644
ENSMUSG00000029392	Rilpl1	9.62733	0.361387	0.000489796	0.00527644
ENSMUSG00000097028	Ptgs2os	1.28951	3.99881	0.000491044	0.00527904
ENSMUSG00000032375	Aph1b	9.7899	-0.461864	0.000490833	0.00527904
ENSMUSG00000006527	Sfmbt1	9.89734	-0.384889	0.00049056	0.00527904
ENSMUSG00000008090	Fgfrl1	10.3612	0.547012	0.000491759	0.00528332
ENSMUSG00000024401	Tnf	4.86899	1.53943	0.000494109	0.00530516
ENSMUSG00000032528	Vipr1	7.73772	-1.58422	0.000495176	0.00531319
ENSMUSG00000046456	Tmem150b	1.83007	2.26433	0.000496199	0.00532074
ENSMUSG00000050640	Tmem150c	9.04288	-1.37159	0.000498778	0.00534153
ENSMUSG00000042197	Zfp451	10.5743	-0.360772	0.000498582	0.00534153
ENSMUSG00000025232	Hexa	11.9622	0.478573	0.000499844	0.00534266
ENSMUSG00000021945	Zmym2	11.2951	-0.420053	0.000499249	0.00534266
ENSMUSG00000030002	Dusp11	12.4298	-0.3614	0.000499659	0.00534266
ENSMUSG00000063108	Zfp26	9.97966	-0.411493	0.000500408	0.00534527
ENSMUSG00000034832	Tet3	11.0297	-0.653749	0.000503241	0.00537209
ENSMUSG00000005465	Il27ra	3.30581	2.21184	0.000504465	0.00537968
ENSMUSG00000051786	Tubgcp6	10.4082	-0.749274	0.000504597	0.00537968
ENSMUSG00000026885	Ttll11	7.56986	-0.717228	0.000507536	0.00540411
ENSMUSG00000097061	9330151L19Rik	8.94609	-0.415626	0.000507421	0.00540411
ENSMUSG00000032202	Rab27a	7.92019	-1.11221	0.000509654	0.00541672
ENSMUSG00000035805	Mlc1	14.7766	0.736074	0.000509243	0.00541672
ENSMUSG00000043881	Kbtbd7	10.1738	-0.412804	0.000510019	0.00541672
ENSMUSG00000006050	Sra1	9.97855	0.383181	0.00050982	0.00541672
ENSMUSG00000046699	Slitrk4	8.98995	-1.55195	0.000510671	0.0054202
ENSMUSG00000118346	Tmem179b	8.17326	0.642652	0.000512446	0.00543557
ENSMUSG00000015957	Wnt11	5.27716	2.02556	0.000512994	0.00543793
ENSMUSG00000026349	Ccnt2	11.3037	-0.412374	0.000513688	0.00544183
ENSMUSG00000021991	Cacna2d3	10.1756	-0.847938	0.000514208	0.00544388
ENSMUSG00000029135	Fosl2	9.10358	0.796873	0.000517262	0.00546927
ENSMUSG00000058706	0610030E20Rik	9.33762	-0.433206	0.000517228	0.00546927
ENSMUSG00000022623	Shank3	11.035	-0.960967	0.000518491	0.00547373
ENSMUSG00000000957	Mmp14	10.9081	0.649927	0.000518996	0.00547373
ENSMUSG00000026313	Hdac4	10.4196	-0.592592	0.000518986	0.00547373
ENSMUSG00000040990	Sh3kbp1	9.8413	0.481893	0.000518926	0.00547373
ENSMUSG00000067818	Myl9	7.86005	0.921566	0.000519833	0.0054791
ENSMUSG00000039774	Galnt12	6.49007	0.947874	0.000520224	0.00547976
ENSMUSG00000022426	Josd1	9.82919	-0.391165	0.000520606	0.00548032
ENSMUSG00000052291	Gm31593	6.73094	-1.015	0.000521465	0.0054859
ENSMUSG00000042500	Ago4	9.02052	-0.500049	0.000521912	0.00548715
ENSMUSG00000073795	Spef1l	2.91754	2.06568	0.000525494	0.00551523
ENSMUSG00000063838	Cdc42ep5	3.76081	1.6057	0.000526236	0.00551523
ENSMUSG00000018819	Lsp1	8.2154	1.07904	0.000525706	0.00551523
ENSMUSG00000032503	Arpp21	10.6703	-1.00203	0.000525941	0.00551523
ENSMUSG00000022483	Col2a1	9.30454	-0.586271	0.000525352	0.00551523
ENSMUSG00000004961	Syt5	7.09334	-0.818317	0.000527653	0.00552661
ENSMUSG00000002799	Jag2	8.78609	-0.856062	0.000528275	0.00552965
ENSMUSG00000023008	Fmnl3	9.26183	0.396628	0.000530254	0.00554689
ENSMUSG00000031605	Klhl2	11.2178	0.597692	0.000531415	0.00555555
ENSMUSG00000055725	Paqr3	7.64386	-0.544719	0.00053275	0.00556602
ENSMUSG00000039883	Lrrc17	4.85244	2.12275	0.000535503	0.00558803
ENSMUSG00000006369	Fbln1	9.69503	1.10626	0.000535987	0.00558803
ENSMUSG00000039328	Rnf122	9.43416	0.578552	0.000536196	0.00558803
ENSMUSG00000038633	Degs1	12.2029	0.452765	0.000535622	0.00558803
ENSMUSG00000031871	Cdh5	8.69465	1.07179	0.000537291	0.00559494
ENSMUSG00000021567	Nkd2	6.5426	1.02103	0.000537531	0.00559494
ENSMUSG00000036990	Otud4	10.8498	-0.38381	0.000538778	0.00560444
ENSMUSG00000055044	Pdlim1	8.26314	1.02409	0.000543126	0.00564614
ENSMUSG00000091034	Scpppq1	1.41504	3.34538	0.000543633	0.00564789
ENSMUSG00000032000	Birc3	7.05528	0.767899	0.000547842	0.00568808
ENSMUSG00000045404	Kcnk13	8.16881	0.687397	0.000549162	0.0056947
ENSMUSG00000018800	Abca5	10.724	-0.456687	0.000549062	0.0056947
ENSMUSG00000055415	Atp10b	7.96257	0.862041	0.000551091	0.0057076
ENSMUSG00000019338	Zfp687	10.8053	-0.605135	0.00055079	0.0057076
ENSMUSG00000050272	Dscam	9.70429	-0.657981	0.000552635	0.00570942
ENSMUSG00000079057	Cyp4v3	9.65384	0.647676	0.000552474	0.00570942
ENSMUSG00000001056	Nhp2	9.20539	0.565219	0.000551653	0.00570942
ENSMUSG00000067629	Syngap1	11.0748	-0.546442	0.000552323	0.00570942
ENSMUSG00000023411	Nfatc4	6.23309	1.52352	0.000553376	0.00571001
ENSMUSG00000022661	Cd200	9.88637	-0.395791	0.000553088	0.00571001
ENSMUSG00000029314	Gpat3	6.19858	0.957359	0.000554797	0.00572113
ENSMUSG00000042599	Kdm7a	10.684	-0.410875	0.000557743	0.00574796
ENSMUSG00000053550	Shisa7	8.94609	-0.774443	0.000561317	0.00578122
ENSMUSG00000047798	Cd300lf	4.72489	1.88978	0.000563223	0.00579727
ENSMUSG00000007653	Gabrb2	10.6196	-1.3564	0.000564283	0.00580103
ENSMUSG00000042348	Arl15	8.8928	-0.407044	0.000563994	0.00580103
ENSMUSG00000035762	Tmem161b	9.71367	-0.447826	0.000565189	0.00580676
ENSMUSG00000042302	Ehbp1	10.0967	-0.454579	0.000567067	0.00582247
ENSMUSG00000115422	4930452G13Rik	4.9386	1.30062	0.000569075	0.00583458
ENSMUSG00000030000	Add2	10.3802	-1.0747	0.000568814	0.00583458
ENSMUSG00000003847	Nfat5	11.869	-0.469437	0.000569295	0.00583458
ENSMUSG00000025104	Hdgfl3	10.9375	-0.404597	0.000569746	0.00583562
ENSMUSG00000036894	Rap2b	9.8928	0.467485	0.000570259	0.00583628
ENSMUSG00000035024	Ncapd3	9.88502	-0.377662	0.000570511	0.00583628
ENSMUSG00000017009	Sdc4	12.868	0.787825	0.00057126	0.00584017
ENSMUSG00000033768	Nrxn2	12.8567	-0.753634	0.000571941	0.00584017
ENSMUSG00000015668	Pdzd11	9.71806	0.45283	0.000571752	0.00584017
ENSMUSG00000032087	Dscaml1	9.69232	-0.920089	0.000573167	0.0058491
ENSMUSG00000044217	Aqp5	3.39993	1.57336	0.000574609	0.00586024
ENSMUSG00000110444	Gm10033	8.1565	-0.642444	0.000574968	0.00586031
ENSMUSG00000048368	Omd	5.48113	1.81122	0.000575554	0.00586271
ENSMUSG00000034653	Ythdc2	9.67596	-0.52652	0.000576001	0.00586368
ENSMUSG00000047216	Cdh19	9.74465	0.61265	0.000577388	0.00587422
ENSMUSG00000053819	Camk2d	11.8522	-0.464448	0.000580109	0.0058983
ENSMUSG00000090841	Myl6	12.1614	0.522534	0.000580884	0.00590259
ENSMUSG00000044583	Tlr7	8.90656	0.449375	0.000581251	0.00590272
ENSMUSG00000047181	Samd14	10.9866	-0.810525	0.000582768	0.00591453
ENSMUSG00000091472	Gm3739	3.22239	-1.66578	0.000583629	0.00591719
ENSMUSG00000034575	Tent4a	9.86539	-0.532002	0.000583739	0.00591719
ENSMUSG00000042359	Osbpl6	10.8719	-0.876495	0.000585702	0.00592987
ENSMUSG00000001663	Gstt1	8.46942	0.808655	0.000585354	0.00592987
ENSMUSG00000022687	Boc	10.1609	-0.449366	0.000586833	0.00593772
ENSMUSG00000028546	Elavl4	10.8572	-1.07319	0.000587629	0.00594218
ENSMUSG00000021156	Zmynd11	12.3704	-0.411308	0.000588439	0.00594676
ENSMUSG00000000290	Itgb2	10.0658	0.60384	0.00058986	0.00595751
ENSMUSG00000038777	Sema6c	9.50427	-0.890288	0.000592176	0.00597729
ENSMUSG00000015597	Zfp318	10.5351	-0.464593	0.00059321	0.0059841
ENSMUSG00000016087	Fli1	7.56309	0.6461	0.000593707	0.0059855
ENSMUSG00000075463	4930594M22Rik	5.81021	-0.918712	0.000596225	0.00600725
ENSMUSG00000033854	Kcnk10	8.94869	-1.16873	0.000598409	0.00602562
ENSMUSG00000030339	Ltbr	9.66158	0.541404	0.000600659	0.00604463
ENSMUSG00000025272	Tro	10.9366	-0.938661	0.000602716	0.00606167
ENSMUSG00000033849	B3galt2	8.94707	-0.978424	0.000603176	0.00606264
ENSMUSG00000026890	Lhx6	2.87447	2.3586	0.000604342	0.00606401
ENSMUSG00000072662	Mansc4	1.87447	2.3121	0.000604318	0.00606401
ENSMUSG00000028073	Pear1	7.24053	0.815929	0.000604402	0.00606401
ENSMUSG00000049939	Lrrc4	10.0492	-0.791441	0.00060801	0.00609655
ENSMUSG00000050822	Slc29a4	9.35584	-1.42309	0.00061008	0.00611266
ENSMUSG00000038437	Mllt6	11.5337	-0.592711	0.00061035	0.00611266
ENSMUSG00000033902	Mapkbp1	10.6062	-0.619247	0.000613542	0.00613782
ENSMUSG00000046572	Zfp518b	8.83955	-0.603324	0.000614176	0.00613782
ENSMUSG00000018042	Cyb5r3	11.9592	0.568367	0.000613981	0.00613782
ENSMUSG00000038902	Pogz	10.8101	-0.549051	0.000614702	0.00613782
ENSMUSG00000036550	Cnot1	11.8496	-0.42477	0.000614623	0.00613782
ENSMUSG00000029151	Slc30a3	6.33191	-1.07347	0.000616084	0.00614794
ENSMUSG00000121607	Nlgn4l	9.4865	-0.59446	0.00061689	0.00614952
ENSMUSG00000034354	Mtmr3	11.485	-0.395464	0.000616979	0.00614952
ENSMUSG00000026830	Ermn	11.175	0.803299	0.000617995	0.00615104
ENSMUSG00000022718	Dgcr8	10.1954	-0.515213	0.000618237	0.00615104
ENSMUSG00000003778	Brd8	11.2067	-0.376706	0.000617579	0.00615104
ENSMUSG00000040481	Bptf	11.7333	-0.561372	0.000619489	0.00615982
ENSMUSG00000038390	Gpr162	11.6716	-0.786519	0.00062128	0.00617394
ENSMUSG00000045875	Adra1a	7.89818	-0.706469	0.00062209	0.00617831
ENSMUSG00000030382	Slc27a5	4.47393	-1.52142	0.000625369	0.00620015
ENSMUSG00000035183	Slc24a5	4.72489	1.17012	0.000625403	0.00620015
ENSMUSG00000002068	Ccne1	7.49274	-0.634215	0.000625176	0.00620015
ENSMUSG00000005087	Cd44	12.379	0.928232	0.000626595	0.00620091
ENSMUSG00000070738	Dgkd	12.0042	-0.869129	0.000626522	0.00620091
ENSMUSG00000090086	AI480526	10.358	-0.484497	0.000626455	0.00620091
ENSMUSG00000026956	Uap1l1	9.69774	0.554423	0.00062906	0.00622162
ENSMUSG00000020300	Cpeb4	11.6833	-0.511973	0.000630528	0.00623244
ENSMUSG00000038387	Rras	9.46057	0.849637	0.00063136	0.00623697
ENSMUSG00000032064	Dixdc1	11.377	-0.800285	0.000633516	0.00624717
ENSMUSG00000028212	Ccne2	8.13386	-0.601822	0.000633251	0.00624717
ENSMUSG00000090641	Zfp712	7.33985	-0.582124	0.000633223	0.00624717
ENSMUSG00000006360	Crip1	6.3556	1.48637	0.000636486	0.00626455
ENSMUSG00000002900	Lamb1	10.837	0.604165	0.000636393	0.00626455
ENSMUSG00000027692	Tnik	12.1003	-0.50251	0.000636323	0.00626455
ENSMUSG00000099689	Zfp383	9.3885	-0.40649	0.000636781	0.00626455
ENSMUSG00000033237	Arid2	11.0006	-0.38837	0.00063759	0.00626882
ENSMUSG00000061740	Cyp2d22	10.1319	0.730707	0.000638796	0.00627698
ENSMUSG00000039620	Trmt9b	10.031	-1.19022	0.000640828	0.00629033
ENSMUSG00000060671	Atp8b2	10.5161	-0.517197	0.000640909	0.00629033
ENSMUSG00000056209	Npm3	7.78282	0.66133	0.000643002	0.00630716
ENSMUSG00000072294	Klf12	8.42066	-0.707041	0.000645016	0.0063232
ENSMUSG00000032265	Tent5a	8.39518	0.543944	0.000646711	0.00633609
ENSMUSG00000033597	Caskin1	11.3292	-0.666994	0.000647428	0.00633795
ENSMUSG00000035954	Dock4	10.636	-0.525842	0.00064766	0.00633795
ENSMUSG00000034724	Cnot6l	10.7565	-0.392718	0.000648346	0.00634095
ENSMUSG00000041794	Myrip	8.30682	-0.746778	0.000649306	0.00634533
ENSMUSG00000035173	Ccdc186	10.7398	-0.450302	0.000649555	0.00634533
ENSMUSG00000031662	Snx20	6.77698	0.697723	0.000653061	0.00637584
ENSMUSG00000004791	Pgf	6.64706	1.40831	0.000658145	0.00642173
ENSMUSG00000021696	Elovl7	10.315	0.785561	0.00065899	0.00642621
ENSMUSG00000027852	Nras	11.67	0.457447	0.000659547	0.00642789
ENSMUSG00000065289	Gm23650	4	-1.37674	0.000660877	0.00643709
ENSMUSG00000022211	Carmil3	10.605	-1.13154	0.000662222	0.0064426
ENSMUSG00000048826	Dact2	5.35755	-1.0362	0.000663264	0.0064426
ENSMUSG00000020257	Wdr82	12.2313	-0.475549	0.000663374	0.0064426
ENSMUSG00000037608	Bclaf1	12.1888	-0.376301	0.000662853	0.0064426
ENSMUSG00000062627	Mysm1	10.2877	-0.369793	0.000662711	0.0064426
ENSMUSG00000016918	Sulf1	10.406	0.99913	0.000664976	0.00645138
ENSMUSG00000022836	Mylk	8.71463	0.934046	0.000665437	0.00645138
ENSMUSG00000066595	Flvcr1	10.085	0.778691	0.000665221	0.00645138
ENSMUSG00000001120	Pcbp3	9.88739	-0.440042	0.000666316	0.00645614
ENSMUSG00000041117	Ccdc8	6.2647	1.49054	0.000668115	0.00646982
ENSMUSG00000028480	Glipr2	9.17215	1.16606	0.000668713	0.00647185
ENSMUSG00000086712	Mexis	5.4337	1.25767	0.00067005	0.00648103
ENSMUSG00000028965	Tnfrsf9	4.32193	1.88782	0.000671269	0.00648907
ENSMUSG00000046173	Pabpc6	1.53051	2.54446	0.00067465	0.00651797
ENSMUSG00000040177	2310057M21Rik	8.81627	-0.43658	0.000675659	0.00652394
ENSMUSG00000040651	Tasor	10.8599	-0.36419	0.00067695	0.00653262
ENSMUSG00000033313	Fbxl8	5.92019	0.867648	0.000677946	0.0065359
ENSMUSG00000040093	Bmf	9.37866	0.626982	0.000678073	0.0065359
ENSMUSG00000087082	Gm15423	4.18763	-1.39569	0.000679847	0.00654922
ENSMUSG00000096146	Kcnj11	8.17936	-1.23006	0.000686736	0.00660795
ENSMUSG00000075289	Carns1	8.5937	0.865574	0.000686488	0.00660795
ENSMUSG00000001751	Naglu	9.75489	0.45388	0.000688798	0.00662397
ENSMUSG00000037709	Fam13a	9.96915	-0.696301	0.000689232	0.00662433
ENSMUSG00000026587	Astn1	11.3204	-0.55635	0.000689957	0.00662748
ENSMUSG00000059248	Septin9	10.3818	0.687893	0.00069209	0.00664414
ENSMUSG00000030393	Zik1	8.38274	-0.499889	0.000693802	0.00665293
ENSMUSG00000021400	Wrnip1	10.158	-0.405586	0.000693785	0.00665293
ENSMUSG00000029267	Mtf2	10.2296	-0.451477	0.000697618	0.00668567
ENSMUSG00000026478	Lamc1	11.7909	0.49126	0.000699359	0.00669851
ENSMUSG00000071369	Map3k5	10.1869	-0.597275	0.00070313	0.00673076
ENSMUSG00000097039	Pvt1	8.43509	0.477014	0.000703838	0.00673368
ENSMUSG00000002007	Srpk3	7.90087	0.592006	0.000704956	0.00673678
ENSMUSG00000029505	Ep400	11.259	-0.520683	0.00070497	0.00673678
ENSMUSG00000040570	Rundc3b	8.6102	-0.61291	0.00070581	0.00673709
ENSMUSG00000029427	Zcchc8	10.2743	-0.462524	0.000705425	0.00673709
ENSMUSG00000024241	Sos1	10.5914	-0.412518	0.000709751	0.00677084
ENSMUSG00000032806	Slc10a3	6.76377	0.748962	0.000710927	0.00677431
ENSMUSG00000024283	Wac	11.2676	-0.368604	0.000710857	0.00677431
ENSMUSG00000006958	Chrd	8.68844	-0.984601	0.000712657	0.00678692
ENSMUSG00000029072	Tas1r3	3.53051	-1.29791	0.000715979	0.00678844
ENSMUSG00000047013	Fbxo41	9.95775	-1.14613	0.000716279	0.00678844
ENSMUSG00000028755	Cda	6.90823	0.939906	0.000716174	0.00678844
ENSMUSG00000026915	Strbp	11.6734	-0.767183	0.000713778	0.00678844
ENSMUSG00000038517	Tbkbp1	10.4525	-0.75512	0.00071706	0.00678844
ENSMUSG00000034613	Ppm1h	10.8599	-0.705945	0.000717293	0.00678844
ENSMUSG00000078771	Evi2a	9.44685	0.647877	0.000713804	0.00678844
ENSMUSG00000000693	Loxl3	8.72072	0.48781	0.000714575	0.00678844
ENSMUSG00000040857	Erf	10.2949	0.469042	0.000715275	0.00678844
ENSMUSG00000021277	Traf3	10.753	-0.432087	0.000715315	0.00678844
ENSMUSG00000026743	Mllt10	10.2827	-0.393659	0.000717036	0.00678844
ENSMUSG00000041773	Enc1	9.90338	0.511273	0.000721842	0.00682763
ENSMUSG00000055148	Klf2	6.28951	1.03754	0.000722444	0.00682944
ENSMUSG00000017670	Elmo2	12.5554	-0.464296	0.000723524	0.00683578
ENSMUSG00000066760	Psg16	8.31641	-1.21169	0.000726641	0.00686135
ENSMUSG00000032384	Csnk1g1	10.0053	-0.63697	0.000727068	0.00686149
ENSMUSG00000037815	Ctnna1	12.4287	0.551124	0.000728183	0.00686813
ENSMUSG00000002233	Rhoc	11.1396	0.716992	0.000729091	0.00687281
ENSMUSG00000017615	Tnfaip1	11.4372	0.468875	0.000730322	0.00688053
ENSMUSG00000026024	Als2	11.3119	-0.911073	0.000731253	0.00688542
ENSMUSG00000050558	Prokr2	10.173	-1.02072	0.000732169	0.00689016
ENSMUSG00000001227	Sema6b	9.88587	-0.661729	0.000735197	0.00691475
ENSMUSG00000004110	Cacna1e	12.344	-1.36441	0.000738642	0.00694323
ENSMUSG00000019808	Adat2	6.49185	-0.667418	0.000740426	0.00695608
ENSMUSG00000006611	Hfe	8.99341	0.593677	0.000741181	0.00695777
ENSMUSG00000004561	Mettl17	9.10329	-0.416166	0.000741439	0.00695777
ENSMUSG00000034402	Kcnh5	4.91754	-1.43855	0.000743451	0.0069649
ENSMUSG00000055194	Actbl2	4.70044	-1.01101	0.0007433	0.0069649
ENSMUSG00000075569	Pms2	8.60897	-0.471799	0.000743119	0.0069649
ENSMUSG00000034127	Tspan8	1.41504	4.07965	0.000745594	0.00698105
ENSMUSG00000024900	Cpt1a	10.7484	0.571797	0.000747001	0.00699031
ENSMUSG00000031511	Arhgef7	12.3651	-0.724335	0.000748339	0.0069989
ENSMUSG00000042807	Hecw2	9.41269	-0.838973	0.00075266	0.00703143
ENSMUSG00000048440	Cyp4f16	8.55203	0.424761	0.00075264	0.00703143
ENSMUSG00000028955	Vamp3	11.5622	0.492421	0.000758281	0.00707998
ENSMUSG00000024816	Frmd8	11.7412	0.653339	0.000758796	0.00708082
ENSMUSG00000055202	Zfp811	8.37793	-0.723274	0.000759542	0.00708382
ENSMUSG00000020892	Aloxe3	6.55117	-1.15543	0.000760706	0.00708425
ENSMUSG00000029338	Antxr2	8.33688	0.782911	0.000760862	0.00708425
ENSMUSG00000048756	Foxo3	12.0205	-0.479935	0.000760302	0.00708425
ENSMUSG00000085923	Gm12781	2.47393	2.19953	0.000761815	0.00708917
ENSMUSG00000045284	Dcaf12l1	8.44892	-0.718489	0.000762483	0.00709143
ENSMUSG00000033149	Phldb2	8.47573	1.00302	0.000763763	0.00709938
ENSMUSG00000109764	Klkb1	2.5025	1.91453	0.00076468	0.00710395
ENSMUSG00000028289	Epha7	9.078	-0.745626	0.000767204	0.00712343
ENSMUSG00000003934	Efnb3	10.6618	0.751643	0.000768947	0.00713564
ENSMUSG00000055945	Prr18	9.53419	0.720475	0.000770765	0.00714456
ENSMUSG00000019790	Stxbp5	10.5813	-0.583369	0.000770418	0.00714456
ENSMUSG00000005506	Celf1	12.2808	-0.526157	0.000772897	0.00716035
ENSMUSG00000059060	Rad51b	6.70198	1.12955	0.000774807	0.00717245
ENSMUSG00000047180	Neurl3	6.74595	0.817723	0.000775063	0.00717245
ENSMUSG00000102997	Gm17244	1.87447	-2.83495	0.000776129	0.00717833
ENSMUSG00000085207	Gm11767	7.63421	-0.747161	0.000777254	0.00718475
ENSMUSG00000038732	Mboat1	7.08746	1.09981	0.000778309	0.00719053
ENSMUSG00000022389	Tef	12.3708	-0.694833	0.000782819	0.00722819
ENSMUSG00000032491	Nradd	6.23947	1.18803	0.000784281	0.00723768
ENSMUSG00000020847	Rph3al	7.85452	-1.11042	0.000784966	0.00724
ENSMUSG00000027907	S100a11	9.60198	0.9939	0.000787456	0.00725895
ENSMUSG00000039840	Epg5	10.0482	-0.434157	0.000788452	0.00726412
ENSMUSG00000044950	Pwwp2a	9.24053	-0.43419	0.000791135	0.00728482
ENSMUSG00000040653	Ppp1r14c	9.95355	-0.921179	0.000795011	0.00731647
ENSMUSG00000029217	Tec	8.54989	0.860481	0.000796744	0.00732838
ENSMUSG00000005267	Zfp287	8.82761	-0.435361	0.000806119	0.00741052
ENSMUSG00000001173	Ocrl	10.423	-0.37833	0.000808004	0.00742376
ENSMUSG00000030671	Pde3b	10.2241	-0.599251	0.000810383	0.00744152
ENSMUSG00000059713	Rcan3	10.9725	-0.663845	0.00081099	0.00744299
ENSMUSG00000027803	Wwtr1	11.0083	0.600586	0.000811981	0.00744799
ENSMUSG00000056025	Clca3a1	6.89885	1.36335	0.000814169	0.00746396
ENSMUSG00000064125	Prr36	9.06549	-1.28126	0.000815388	0.00747103
ENSMUSG00000117478	BC051408	3.20511	1.54705	0.000819054	0.00749682
ENSMUSG00000038910	Plcl2	9.03373	-0.650425	0.000819101	0.00749682
ENSMUSG00000039191	Rbpj	9.54518	0.391001	0.000820206	0.00750282
ENSMUSG00000022440	C1qtnf6	9.26679	0.544935	0.000821252	0.00750827
ENSMUSG00000048387	Osr1	4.4075	1.88753	0.000822177	0.00751261
ENSMUSG00000026249	Serpine2	13.3874	0.793242	0.000823868	0.00752394
ENSMUSG00000025050	Pcgf6	8.88298	-0.441413	0.000825301	0.0075329
ENSMUSG00000056201	Cfl1	14.2342	0.421604	0.000828933	0.00756192
ENSMUSG00000062480	Acat3	5.35755	1.76485	0.000831617	0.00757546
ENSMUSG00000039997	Ifi203	8.83955	-1.51959	0.000830965	0.00757546
ENSMUSG00000061589	Dot1l	11.3	-0.577062	0.000831779	0.00757546
ENSMUSG00000023912	Slc25a27	10.0296	-0.617449	0.000832734	0.00757712
ENSMUSG00000024498	Tcerg1	11.0407	-0.420073	0.000832871	0.00757712
ENSMUSG00000028005	Gucy1b1	10.7433	-0.478479	0.000833502	0.00757874
ENSMUSG00000026582	Sele	1.58496	3.5797	0.000834673	0.00758255
ENSMUSG00000027168	Pax6	11.5826	-0.491111	0.000834865	0.00758255
ENSMUSG00000028282	Casp8ap2	9.71768	-0.356508	0.000835284	0.00758255
ENSMUSG00000025889	Snca	10.4966	-1.14518	0.000835753	0.00758268
ENSMUSG00000039556	Ppp1r3f	6.61798	-0.846445	0.000837487	0.00759427
ENSMUSG00000044749	Abca6	6.17659	-0.84015	0.000842759	0.00763378
ENSMUSG00000022489	Pde1b	10.0439	0.655989	0.00084242	0.00763378
ENSMUSG00000046111	Cep295	9.79243	-0.461789	0.000845195	0.0076517
ENSMUSG00000019139	Isyna1	8.29921	0.589107	0.000846129	0.00765185
ENSMUSG00000031608	Galnt7	9.96257	-0.50306	0.00084588	0.00765185
ENSMUSG00000057060	Slc35f3	7.91089	-1.0072	0.000847744	0.00765815
ENSMUSG00000026610	Esrrg	10.4017	-0.984277	0.000847589	0.00765815
ENSMUSG00000026875	Traf1	7.27819	1.11358	0.000851445	0.00768742
ENSMUSG00000090100	Ttbk2	11.3006	-0.593559	0.000852979	0.00769711
ENSMUSG00000091239	Vmn2r76	1.78427	3.20516	0.00085411	0.00769726
ENSMUSG00000061080	Lsamp	11.3753	-0.498005	0.000854263	0.00769726
ENSMUSG00000031438	Rnf128	8.78172	0.458302	0.000854379	0.00769726
ENSMUSG00000020988	L2hgdh	8.61716	-0.40746	0.000856506	0.00771225
ENSMUSG00000037224	Zfyve28	10.6128	-1.02352	0.000857066	0.00771313
ENSMUSG00000026824	Kcnj3	9.81414	-0.995516	0.000858578	0.00771841
ENSMUSG00000039682	Lap3	10.7781	0.478352	0.000858315	0.00771841
ENSMUSG00000005621	Zfp592	10.3654	-0.414582	0.000861953	0.00774458
ENSMUSG00000015942	Gtf2ird2	8.96867	-0.563137	0.000865496	0.0077708
ENSMUSG00000003929	Zfp81	9.72205	-0.42867	0.000865802	0.0077708
ENSMUSG00000052302	Tbc1d30	9.80574	-1.04616	0.000869664	0.00779341
ENSMUSG00000041309	Nkx6-2	9.00874	0.860305	0.000870657	0.00779341
ENSMUSG00000029033	Acap3	11.2173	-0.636536	0.000869372	0.00779341
ENSMUSG00000024974	Smc3	12.0173	-0.362325	0.000870525	0.00779341
ENSMUSG00000004849	Ap1s1	10.5528	0.34877	0.000870114	0.00779341
ENSMUSG00000048483	Zdhhc22	8.07444	-1.24276	0.000871993	0.00780118
ENSMUSG00000042851	Zc3h6	8.97059	-0.643246	0.000874098	0.00781582
ENSMUSG00000078122	Mir223hg	3.63743	1.62107	0.000877369	0.00783495
ENSMUSG00000031442	Mcf2l	11.2025	-0.948801	0.00087773	0.00783495
ENSMUSG00000039478	Micu3	9.68747	-0.794531	0.000878115	0.00783495
ENSMUSG00000028080	Lrba	10.1807	-0.442748	0.000876898	0.00783495
ENSMUSG00000063952	Brpf3	10.2338	-0.747264	0.000881032	0.00785491
ENSMUSG00000042185	Nfrkb	9.86694	-0.460177	0.00088148	0.00785491
ENSMUSG00000051451	Crebzf	10.8078	-0.448565	0.000881765	0.00785491
ENSMUSG00000020183	Cpm	8.78209	0.701105	0.000883247	0.00786392
ENSMUSG00000039096	Rsad1	8.98077	-0.610901	0.000887609	0.00789854
ENSMUSG00000044700	Tmem201	11.0128	-0.638481	0.000888666	0.00790373
ENSMUSG00000039095	En2	11.3768	-0.698209	0.000890019	0.00791154
ENSMUSG00000023064	Sncg	6.25634	1.85241	0.00089138	0.00791943
ENSMUSG00000040761	Spen	11.1769	-0.562201	0.000892801	0.00792783
ENSMUSG00000020594	Pum2	12.3723	-0.364344	0.000893403	0.00792895
ENSMUSG00000026805	Barhl1	8.12412	-1.2321	0.000894393	0.00793352
ENSMUSG00000025780	Itih5	11.0399	0.847599	0.000896745	0.00794171
ENSMUSG00000053166	Cdh22	10.3442	-0.647885	0.000896614	0.00794171
ENSMUSG00000056124	B4galt6	11.3311	-0.586265	0.00089599	0.00794171
ENSMUSG00000112109	Gm30906	3.65025	1.82815	0.000898158	0.0079481
ENSMUSG00000037750	Fam222b	9.92547	-0.428212	0.000898419	0.0079481
ENSMUSG00000019189	Rnf145	11.3377	-0.487192	0.00089949	0.00795336
ENSMUSG00000022803	Popdc2	2.73697	1.69359	0.000903007	0.00798023
ENSMUSG00000070802	Pnma8b	12.0889	-0.942772	0.000903504	0.00798039
ENSMUSG00000020778	Ten1	9.10329	0.365252	0.000905478	0.00799359
ENSMUSG00000038058	Nod1	7.85036	0.475372	0.000906284	0.00799648
ENSMUSG00000094483	Purb	13.6511	-0.608736	0.000907081	0.00799929
ENSMUSG00000025429	Pstpip2	7.44662	0.549991	0.000909644	0.00801765
ENSMUSG00000028328	Tmod1	11.3995	0.483991	0.000910387	0.00801996
ENSMUSG00000025900	Rp1	2.03953	3.17246	0.000912255	0.00802794
ENSMUSG00000040502	Marchf9	9.10852	-0.657812	0.000911999	0.00802794
ENSMUSG00000045934	Mtmr11	9.23761	0.730064	0.000913099	0.00802921
ENSMUSG00000038095	Sbno1	11.9302	-0.372647	0.000913362	0.00802921
ENSMUSG00000043671	Dpy19l3	10.8089	-0.468764	0.000914211	0.00803244
ENSMUSG00000030967	Zranb1	11.4387	-0.454473	0.000915093	0.00803596
ENSMUSG00000032766	Gng11	9.38682	0.660163	0.000917706	0.00805467
ENSMUSG00000051675	Trim32	11.2092	-0.46203	0.000919031	0.00806206
ENSMUSG00000097328	Tnfsf12	7.02852	0.738372	0.000919897	0.00806541
ENSMUSG00000040562	Gstm2	6.04196	1.16818	0.000920645	0.00806773
ENSMUSG00000051177	Plcb1	11.0173	-0.610791	0.000921926	0.00807471
ENSMUSG00000099260	Mir6954	1.63743	-3.1232	0.000926411	0.00808568
ENSMUSG00000020057	Dram1	5.36923	1.49661	0.000925441	0.00808568
ENSMUSG00000075330	A930003A15Rik	4.74894	1.3336	0.000924997	0.00808568
ENSMUSG00000021221	Dpf3	8.38802	-1.31831	0.000927415	0.00808568
ENSMUSG00000047344	Lancl3	6.32793	-1.2582	0.000927024	0.00808568
ENSMUSG00000044667	Plppr4	11.8554	-0.957608	0.000927539	0.00808568
ENSMUSG00000028351	Brinp1	10.722	-0.933809	0.000924071	0.00808568
ENSMUSG00000024769	Cdc42bpg	10.2849	-0.857795	0.000925762	0.00808568
ENSMUSG00000025982	Sf3b1	13.0785	-0.36725	0.000927051	0.00808568
ENSMUSG00000036964	Trim17	7.57575	-0.723205	0.000928448	0.00808937
ENSMUSG00000026782	Abi2	11.6799	-0.370487	0.000930646	0.0081043
ENSMUSG00000045282	Tmem86b	7.96899	-0.621587	0.000932663	0.00811762
ENSMUSG00000074555	Gm10714	3.30581	1.87038	0.000936984	0.00815098
ENSMUSG00000042772	Smg7	11.3674	-0.465121	0.000938446	0.00815944
ENSMUSG00000019297	Nop9	9.16714	0.399088	0.000939814	0.00816708
ENSMUSG00000120226	Gm35287	3.23947	-1.70783	0.000940667	0.00817024
ENSMUSG00000022864	D16Ertd472e	8.18708	0.576293	0.000948742	0.00823609
ENSMUSG00000026271	Gpr35	5.31389	1.26745	0.000951073	0.00824774
ENSMUSG00000054484	Tmem62	10.5525	-0.509773	0.00095092	0.00824774
ENSMUSG00000057894	Zfp329	10.1132	-0.363603	0.000951739	0.00824923
ENSMUSG00000024754	Cemip2	9.76818	-0.508329	0.000954017	0.00826468
ENSMUSG00000062184	Hs6st2	8.56605	-0.691006	0.000954674	0.00826608
ENSMUSG00000052446	Zfp961	8.64386	-0.385946	0.000955449	0.0082685
ENSMUSG00000047888	Tnrc6b	11.8902	-0.41794	0.000956418	0.00827259
ENSMUSG00000052613	Pcdh15	8.22132	-0.43997	0.000958612	0.00828728
ENSMUSG00000019984	Med23	10.2067	-0.366799	0.00095933	0.00828919
ENSMUSG00000056602	Fry	11.3335	-0.865653	0.00096087	0.00829637
ENSMUSG00000021846	Peli2	11.0327	-0.453782	0.000961156	0.00829637
ENSMUSG00000049044	Rapgef4	10.6012	-1.14309	0.000964373	0.00830503
ENSMUSG00000020807	4933427D14Rik	6.05408	-0.958797	0.000965146	0.00830503
ENSMUSG00000018899	Irf1	8.33291	0.913638	0.00096338	0.00830503
ENSMUSG00000035637	Grhpr	8.27509	0.696156	0.000964604	0.00830503
ENSMUSG00000037692	Ahdc1	10.7157	-0.531377	0.000963315	0.00830503
ENSMUSG00000031540	Kat6a	11.7918	-0.466567	0.000964871	0.00830503
ENSMUSG00000026357	Rgs18	2.28951	1.96762	0.000966429	0.00830542
ENSMUSG00000027799	Nbea	12.1446	-0.886895	0.000965711	0.00830542
ENSMUSG00000029104	Htt	11.6321	-0.505618	0.000966684	0.00830542
ENSMUSG00000018476	Kdm6b	10.6289	-0.605741	0.000967691	0.00830979
ENSMUSG00000028933	Xrcc2	7.74745	-0.516534	0.000979244	0.00840467
ENSMUSG00000024548	Setbp1	10.7019	-0.465331	0.00097988	0.00840581
ENSMUSG00000008307	1700109H08Rik	5.8216	-0.852278	0.00098139	0.00841443
ENSMUSG00000034227	Foxj1	10.2314	0.989639	0.00098462	0.00843484
ENSMUSG00000028960	Ube4b	11.5375	-0.459224	0.000984781	0.00843484
ENSMUSG00000021565	Slc6a19	3.35364	1.58776	0.000986743	0.00844731
ENSMUSG00000027965	Olfm3	10.3129	-1.38456	0.000991546	0.00848407
ENSMUSG00000072640	Lyrm9	9.37069	-0.708099	0.000993629	0.00849075
ENSMUSG00000001098	Kctd10	10.6001	0.415774	0.000994362	0.00849075
ENSMUSG00000061313	Ddhd2	10.4673	-0.398101	0.000993026	0.00849075
ENSMUSG00000045767	B230219D22Rik	11.6312	-0.390997	0.000994316	0.00849075
ENSMUSG00000096883	Shisa8	9.65483	-1.21061	0.00099519	0.00849347
ENSMUSG00000038446	Cdc40	10.2642	-0.350654	0.00100192	0.00854653
ENSMUSG00000029366	Dck	9.08864	-0.513743	0.0010038	0.00855824
ENSMUSG00000031772	Cntnap4	9.48829	-1.27436	0.00100559	0.00856905
ENSMUSG00000026950	Neb	7.08392	-1.1833	0.00100697	0.00857408
ENSMUSG00000026790	Odf2	11.3361	-0.461801	0.0010072	0.00857408
ENSMUSG00000054423	Cadps	11.8091	-0.551012	0.0010122	0.00861222
ENSMUSG00000012848	Rps5	12.1623	0.426411	0.00101283	0.00861319
ENSMUSG00000021848	Otx2	7.74446	-1.32033	0.00101409	0.00861953
ENSMUSG00000029348	Asphd2	10.0017	-0.43929	0.00101566	0.00862844
ENSMUSG00000025927	Tfap2b	9.79586	-0.907311	0.0010179	0.00864312
ENSMUSG00000045349	Sh2d5	8.93925	-0.946179	0.00101996	0.00865614
ENSMUSG00000015839	Nfe2l2	11.2409	0.59029	0.00102308	0.0086738
ENSMUSG00000040964	Arhgef10l	10.9961	-0.505995	0.00102306	0.0086738
ENSMUSG00000028337	Coro2a	8.41832	-1.19136	0.00102419	0.00867886
ENSMUSG00000042447	Mios	9.23415	-0.342622	0.0010256	0.00868634
ENSMUSG00000055567	Unc80	12.3496	-1.19173	0.00102844	0.00869259
ENSMUSG00000026930	Gpsm1	11.2208	-0.646296	0.00102946	0.00869259
ENSMUSG00000021242	Npc2	12.6216	0.532146	0.00102917	0.00869259
ENSMUSG00000008682	Rpl10	11.1395	0.51919	0.00102836	0.00869259
ENSMUSG00000042734	Ttc9	10.1748	-0.498698	0.00102894	0.00869259
ENSMUSG00000048330	Ric3	11.1233	-0.455166	0.00102742	0.00869259
ENSMUSG00000020538	Srebf1	11.7175	0.348555	0.00103244	0.00871332
ENSMUSG00000118768	Gm22392	4.28951	-1.14826	0.00103431	0.00872344
ENSMUSG00000039987	Phtf2	9.31112	-0.592535	0.00103468	0.00872344
ENSMUSG00000039717	Ralyl	8.88502	-1.19668	0.00103589	0.00872923
ENSMUSG00000020491	2810021J22Rik	8.29411	-0.420282	0.00103779	0.00874077
ENSMUSG00000025266	Gnl3l	11.7932	-0.519356	0.00104072	0.00876103
ENSMUSG00000004113	Cacna1b	10.0078	-1.19162	0.00104451	0.0087885
ENSMUSG00000048583	Igf2	3.89616	1.73465	0.00104773	0.00878939
ENSMUSG00000057455	Rit2	10.0559	-1.14848	0.00104581	0.00878939
ENSMUSG00000028906	Epb41	11.786	-1.07203	0.00104777	0.00878939
ENSMUSG00000096916	Zfp850	7.79802	-0.525049	0.00104514	0.00878939
ENSMUSG00000025437	Usp33	11.4414	-0.427297	0.00104657	0.00878939
ENSMUSG00000024242	Map4k3	10.8206	-0.339025	0.00104737	0.00878939
ENSMUSG00000034269	Setd5	11.7498	-0.397019	0.00104976	0.00880163
ENSMUSG00000054277	Arfgap3	9.39256	0.399744	0.0010523	0.00881853
ENSMUSG00000043336	Filip1l	6.38082	1.05762	0.00105507	0.00883726
ENSMUSG00000060882	Kcnd2	11.3539	-1.13582	0.00105616	0.00884195
ENSMUSG00000045482	Trrap	11.7794	-0.449636	0.00106558	0.00891638
ENSMUSG00000015127	Unkl	8.45029	-0.661335	0.00106676	0.00892177
ENSMUSG00000054036	Or11m3	3.81876	1.28461	0.00106796	0.00892519
ENSMUSG00000051098	Mblac2	9.09481	-0.427732	0.0010685	0.00892519
ENSMUSG00000121513	Ptprg	10.4366	-0.3898	0.00106878	0.00892519
ENSMUSG00000025351	Cd63	13.5174	0.690323	0.00106936	0.00892557
[truncated: 2,308 more rows]

## Sheet: DEset_Healthyctrl_vs_LPCCMANF
gene_id	gene_name	log2exp	log2FC	pval	pvalAdj
ENSMUSG00000000202	Btbd17	9.84566	-1.05352	1.93654e-23	3.23034e-19
ENSMUSG00000035686	Thrsp	11.3219	-1.10598	9.20633e-23	7.67854e-19
ENSMUSG00000066129	Kndc1	12.0871	0.928002	2.08993e-19	1.16207e-15
ENSMUSG00000021364	Elovl2	10.1939	-1.25114	4.77663e-19	1.99197e-15
ENSMUSG00000018166	Erbb3	9.93795	1.10669	2.78493e-18	9.29107e-15
ENSMUSG00000020411	Nipal4	8.49096	1.12571	1.51442e-14	3.20773e-11
ENSMUSG00000060716	Plekhh1	11.0122	1.00418	1.53839e-14	3.20773e-11
ENSMUSG00000073680	Tmem88b	11.4394	0.852711	1.39381e-14	3.20773e-11
ENSMUSG00000032517	Mobp	13.2319	0.994682	8.42557e-14	1.44365e-10
ENSMUSG00000003934	Efnb3	10.7096	0.808312	8.65446e-14	1.44365e-10
ENSMUSG00000036985	Zdhhc9	10.9589	0.667213	1.06725e-13	1.61844e-10
ENSMUSG00000060512	0610040J01Rik	8.66849	-0.921278	1.59812e-13	2.22152e-10
ENSMUSG00000043448	Gjc2	10.8321	0.976961	4.97988e-13	6.2302e-10
ENSMUSG00000015850	Adamtsl4	9.21432	0.801283	5.22887e-13	6.2302e-10
ENSMUSG00000036098	Myrf	11.9983	0.886231	1.0523e-12	1.08129e-09
ENSMUSG00000042662	Dusp15	10.2875	0.642049	1.10197e-12	1.08129e-09
ENSMUSG00000071176	Arhgef10	11.4364	0.640189	9.89373e-13	1.08129e-09
ENSMUSG00000037625	Cldn11	13.8316	1.11175	1.51808e-12	1.40684e-09
ENSMUSG00000050121	Opalin	9.41128	1.34745	1.84637e-12	1.62102e-09
ENSMUSG00000027375	Mal	12.97	1.01865	3.589e-12	2.60296e-09
ENSMUSG00000031385	Plxnb3	11.3282	0.930553	3.47854e-12	2.60296e-09
ENSMUSG00000033579	Fa2h	11.1931	0.77275	3.19737e-12	2.60296e-09
ENSMUSG00000019929	Dcn	10.9223	0.719171	3.45951e-12	2.60296e-09
ENSMUSG00000027858	Tspan2	13.4133	0.922253	4.68469e-12	3.25605e-09
ENSMUSG00000059049	Frem1	8.60033	-0.847494	5.14197e-12	3.43093e-09
ENSMUSG00000017868	Sgk2	6.98236	1.24355	9.59721e-12	5.95653e-09
ENSMUSG00000021451	Sema4d	11.1917	0.54758	9.64129e-12	5.95653e-09
ENSMUSG00000036158	Prickle1	10.0816	0.866538	1.00332e-11	5.97726e-09
ENSMUSG00000034898	Filip1	6.39803	-1.19282	3.45112e-11	1.98511e-08
ENSMUSG00000022358	Fbxo32	9.71463	0.726364	3.7864e-11	2.10536e-08
ENSMUSG00000036634	Mag	14.4356	1.04608	4.01161e-11	2.15863e-08
ENSMUSG00000006403	Adamts4	11.2272	0.773506	4.40172e-11	2.29453e-08
ENSMUSG00000017493	Igfbp4	10.7642	-1.11356	5.00797e-11	2.53145e-08
ENSMUSG00000036046	5031439G07Rik	12.5538	0.572427	5.26556e-11	2.58338e-08
ENSMUSG00000029371	Cxcl5	8.86143	-1.42941	5.99635e-11	2.85786e-08
ENSMUSG00000031425	Plp1	17.161	0.94618	6.63805e-11	3.07581e-08
ENSMUSG00000045087	S1pr5	9.94528	0.885605	8.97602e-11	4.04673e-08
ENSMUSG00000037206	Islr	8.69967	0.757408	9.84818e-11	4.30534e-08
ENSMUSG00000100147	1700047M11Rik	9.64285	0.73221	1.00658e-10	4.30534e-08
ENSMUSG00000026879	Gsn	12.7136	0.851389	1.28582e-10	5.3622e-08
ENSMUSG00000048537	Phldb1	12.8657	0.622653	1.73988e-10	7.07878e-08
ENSMUSG00000033039	Micall1	11.5162	0.655698	1.89946e-10	7.54401e-08
ENSMUSG00000049721	Gal3st1	9.66435	1.01436	2.14667e-10	8.32759e-08
ENSMUSG00000027674	Pex5l	10.7813	0.730667	2.62495e-10	9.95154e-08
ENSMUSG00000002007	Srpk3	8.13955	0.95866	2.95712e-10	1.09617e-07
ENSMUSG00000004056	Akt2	12.2285	-0.578833	3.20158e-10	1.16099e-07
ENSMUSG00000013089	Etv5	11.1502	-0.54583	3.30008e-10	1.17125e-07
ENSMUSG00000022231	Sema5a	10.4443	0.803619	3.40206e-10	1.18229e-07
ENSMUSG00000013523	Bcas1	13.2459	0.783874	4.74543e-10	1.61548e-07
ENSMUSG00000055945	Prr18	9.61614	0.827687	5.85025e-10	1.95176e-07
ENSMUSG00000029999	Tgfa	10.3859	0.522312	6.21862e-10	2.03398e-07
ENSMUSG00000040298	Btbd16	6.7173	1.32297	7.54876e-10	2.33187e-07
ENSMUSG00000076439	Mog	12.5159	1.0187	7.52378e-10	2.33187e-07
ENSMUSG00000052609	Plekhg3	9.3885	0.722448	7.42588e-10	2.33187e-07
ENSMUSG00000086662	BC046251	7.47303	-1.00786	7.94814e-10	2.38901e-07
ENSMUSG00000039904	Gpr37	11.2722	0.833732	8.02017e-10	2.38901e-07
ENSMUSG00000020183	Cpm	8.89043	0.856329	8.539e-10	2.49893e-07
ENSMUSG00000038695	Josd2	9.97792	0.681072	1.01302e-09	2.91347e-07
ENSMUSG00000033006	Sox10	11.525	0.699422	1.08628e-09	3.07121e-07
ENSMUSG00000022438	Parvb	10.5876	0.989184	1.19264e-09	3.31572e-07
ENSMUSG00000020623	Map2k6	9.16965	-0.538379	1.51098e-09	4.13192e-07
ENSMUSG00000021696	Elovl7	10.4059	0.917471	2.07262e-09	5.57635e-07
ENSMUSG00000041809	Efhc1	8.19694	-0.764008	2.39368e-09	6.33793e-07
ENSMUSG00000032854	Ugt8a	13.2204	1.05987	2.44028e-09	6.36036e-07
ENSMUSG00000031605	Klhl2	11.2928	0.701669	2.62947e-09	6.74802e-07
ENSMUSG00000038608	Dock10	11.5778	0.811456	2.8086e-09	7.09853e-07
ENSMUSG00000035189	Ano4	9.26679	0.751657	2.86723e-09	7.13856e-07
ENSMUSG00000034926	Dhcr24	11.2282	0.913042	3.22407e-09	7.90894e-07
ENSMUSG00000030317	Timp4	12.7305	-0.740389	4.27907e-09	1.01911e-06
ENSMUSG00000040268	Plekha1	12.3591	0.669101	4.31693e-09	1.01911e-06
ENSMUSG00000025892	Gria4	13.7803	-0.573778	4.33768e-09	1.01911e-06
ENSMUSG00000038349	Plcl1	10.0142	0.5829	4.45927e-09	1.03313e-06
ENSMUSG00000011884	Gltp	11.6185	0.698602	4.65655e-09	1.06405e-06
ENSMUSG00000031775	Pllp	11.5827	0.890991	5.02764e-09	1.13333e-06
ENSMUSG00000052688	Rab7b	8.92118	0.984167	5.23311e-09	1.16391e-06
ENSMUSG00000032482	Cspg5	11.9365	-0.526291	5.81768e-09	1.2769e-06
ENSMUSG00000026437	Cdk18	9.74763	0.596034	7.11891e-09	1.54221e-06
ENSMUSG00000018427	Ypel2	10.839	0.641394	9.02056e-09	1.92913e-06
ENSMUSG00000026418	Tnni1	8.05769	1.24321	9.65975e-09	2.03967e-06
ENSMUSG00000030616	Sytl2	10.8473	0.629563	1.0635e-08	2.21753e-06
ENSMUSG00000021573	Tppp	13.1075	0.713153	1.15376e-08	2.37603e-06
ENSMUSG00000024176	Sox8	10.7442	0.596859	1.35709e-08	2.76068e-06
ENSMUSG00000038173	Enpp6	11.5713	0.831349	1.54146e-08	3.09797e-06
ENSMUSG00000021373	Cap2	10.6474	-0.617233	1.56028e-08	3.09846e-06
ENSMUSG00000022602	Arc	8.99624	0.852537	1.6208e-08	3.14378e-06
ENSMUSG00000026109	Tmeff2	11.3337	0.829983	1.60391e-08	3.14378e-06
ENSMUSG00000028364	Tnc	10.3877	-1.202	2.12176e-08	4.06818e-06
ENSMUSG00000022742	Cpox	10.3748	0.525269	2.19532e-08	4.16137e-06
ENSMUSG00000049807	Arhgap23	11.6641	0.52117	2.24021e-08	4.19875e-06
ENSMUSG00000041889	Shisa4	10.8846	0.754277	2.27781e-08	4.2218e-06
ENSMUSG00000035441	Myo1d	9.80341	0.723263	2.33926e-08	4.28804e-06
ENSMUSG00000023827	Agpat4	10.7255	0.58234	2.99878e-08	5.43725e-06
ENSMUSG00000025880	Smad7	10.0006	0.530018	4.23506e-08	7.59624e-06
ENSMUSG00000031465	Angpt2	8.80054	-0.743192	4.65555e-08	8.26162e-06
ENSMUSG00000032135	Mcam	11.1978	0.768358	4.74423e-08	8.33037e-06
ENSMUSG00000035493	Tgfbi	9.44455	1.0018	5.2355e-08	9.09723e-06
ENSMUSG00000039830	Olig2	11.2567	0.670019	5.36308e-08	9.22285e-06
ENSMUSG00000022091	Sorbs3	10.493	0.490279	6.27378e-08	1.06789e-05
ENSMUSG00000030064	Frmd4b	9.86882	0.642601	6.93194e-08	1.168e-05
ENSMUSG00000041607	Mbp	17.0986	0.780647	7.0484e-08	1.17574e-05
ENSMUSG00000021143	Pacs2	13.0185	0.496032	7.1643e-08	1.18324e-05
ENSMUSG00000020696	Rffl	9.82514	0.698465	7.64322e-08	1.24997e-05
ENSMUSG00000043719	Col6a6	6.54946	-1.18999	9.15271e-08	1.4823e-05
ENSMUSG00000031833	Mast3	11.1943	0.517236	9.33719e-08	1.49763e-05
ENSMUSG00000050271	Prag1	10.2306	0.561709	9.7945e-08	1.55602e-05
ENSMUSG00000026278	Bok	7.05889	-0.833632	1.13956e-07	1.79331e-05
ENSMUSG00000026347	Tmem163	9.81342	0.622337	1.2488e-07	1.94685e-05
ENSMUSG00000054720	Lrrc8c	9.89583	0.624336	1.3044e-07	2.0147e-05
ENSMUSG00000033960	Jcad	10.0557	0.869717	1.37622e-07	2.09402e-05
ENSMUSG00000009828	Cilk1	10.5217	0.48388	1.38087e-07	2.09402e-05
ENSMUSG00000028680	Plk3	8.64546	0.819264	1.41891e-07	2.12129e-05
ENSMUSG00000034930	Rtkn	10.9237	0.6531	1.42428e-07	2.12129e-05
ENSMUSG00000030108	Slc6a13	8.53873	0.826886	1.4778e-07	2.18152e-05
ENSMUSG00000024330	Col11a2	10.0963	0.440223	1.60436e-07	2.34757e-05
ENSMUSG00000019433	Gipc1	10.5884	0.557795	1.71783e-07	2.49175e-05
ENSMUSG00000006782	Cnp	14.9407	0.739945	1.73676e-07	2.4975e-05
ENSMUSG00000030638	Sh3gl3	9.92316	0.893805	1.82865e-07	2.60716e-05
ENSMUSG00000042401	Crtac1	8.27146	0.995936	1.88747e-07	2.66821e-05
ENSMUSG00000034317	Trim59	10.3924	0.74318	1.97024e-07	2.76181e-05
ENSMUSG00000026888	Grb14	8.70313	0.680608	2.16202e-07	3.00538e-05
ENSMUSG00000035547	Capn5	9.9495	0.509264	2.40862e-07	3.32051e-05
ENSMUSG00000039960	Rhou	10.9258	0.467293	2.52659e-07	3.4546e-05
ENSMUSG00000021303	Gng4	8.41645	0.901894	2.62351e-07	3.55795e-05
ENSMUSG00000041801	Phlda3	10.3091	0.79602	2.85197e-07	3.83659e-05
ENSMUSG00000025584	Pde8a	9.448	0.607921	2.89065e-07	3.85751e-05
ENSMUSG00000041205	Map6d1	10.452	0.524688	3.79316e-07	5.02172e-05
ENSMUSG00000038267	Slc22a23	11.6654	0.58361	4.00582e-07	5.2615e-05
ENSMUSG00000015149	Sirt2	13.5874	0.659768	4.17123e-07	5.43595e-05
ENSMUSG00000025702	Marchf8	12.1384	0.55486	4.68325e-07	6.05592e-05
ENSMUSG00000046160	Olig1	12.6756	0.635656	4.72211e-07	6.0592e-05
ENSMUSG00000081225	Cyp2j12	5.37311	1.55821	4.8604e-07	6.18904e-05
ENSMUSG00000058135	Gstm1	12.4769	-0.584023	5.06424e-07	6.39975e-05
ENSMUSG00000039529	Atp8b1	7.14409	0.846621	5.30063e-07	6.64811e-05
ENSMUSG00000091475	Cerox1	9.79838	0.618576	5.40506e-07	6.72849e-05
ENSMUSG00000043298	Smco3	7.83289	0.752433	5.54339e-07	6.84958e-05
ENSMUSG00000030747	Dgat2	10.0563	0.607946	5.6651e-07	6.94849e-05
ENSMUSG00000061451	Tmem151a	11.2508	0.703715	5.72882e-07	6.97537e-05
ENSMUSG00000053166	Cdh22	10.3935	-0.563628	6.91519e-07	8.30103e-05
ENSMUSG00000035093	Secisbp2l	13.0208	0.553258	6.91711e-07	8.30103e-05
ENSMUSG00000108393	Gm32633	6.40939	1.22108	7.06512e-07	8.41809e-05
ENSMUSG00000043259	Fam13c	11.1507	0.569964	7.60293e-07	8.99464e-05
ENSMUSG00000032556	Bfsp2	8.66849	0.919378	8.12283e-07	9.53605e-05
ENSMUSG00000044519	Zfp488	8.75637	0.789673	8.20148e-07	9.53605e-05
ENSMUSG00000000305	Cdh4	11.1208	-0.659569	8.23206e-07	9.53605e-05
ENSMUSG00000008393	Carhsp1	11.0617	0.61433	8.3535e-07	9.60998e-05
ENSMUSG00000038648	Creb3l2	10.1807	0.48988	8.93885e-07	0.000102129
ENSMUSG00000064325	Hhip	8.835	0.939923	9.09734e-07	0.000103233
ENSMUSG00000087230	Mroh3	7.57575	0.901732	9.44393e-07	0.000106442
ENSMUSG00000041669	Prima1	6.79297	1.03285	1.06547e-06	0.000119283
ENSMUSG00000034997	Htr2a	8.0625	-0.770083	1.0786e-06	0.000119947
ENSMUSG00000006800	Sulf2	11.7318	0.598166	1.08779e-06	0.000120168
ENSMUSG00000091712	Sec14l5	9.94544	0.722843	1.16374e-06	0.000127713
ENSMUSG00000064299	4921528I07Rik	1.58496	4.27962	1.25248e-06	0.000136553
ENSMUSG00000089809	A930011G23Rik	9.53765	0.652718	1.30788e-06	0.000141667
ENSMUSG00000019437	Tlcd1	9.98853	-0.445773	1.317e-06	0.000141735
ENSMUSG00000048782	Insc	7.68806	0.798052	1.39176e-06	0.000147873
ENSMUSG00000037855	Zfp365	10.2512	0.537323	1.39146e-06	0.000147873
ENSMUSG00000040189	Odad1	7.93336	0.793694	1.48185e-06	0.000156448
ENSMUSG00000027215	Cd82	9.52683	0.567016	1.5113e-06	0.000158554
ENSMUSG00000039997	Ifi203	8.90154	-1.35823	1.54118e-06	0.000160678
ENSMUSG00000029661	Col1a2	11.3782	0.874369	1.68809e-06	0.00017454
ENSMUSG00000046314	Stxbp6	8.70928	0.810475	1.69507e-06	0.00017454
ENSMUSG00000032796	Lama1	9.11374	0.674166	1.73541e-06	0.000177597
ENSMUSG00000037166	Ppp1r14a	8.61307	0.920087	1.81143e-06	0.000184247
ENSMUSG00000058070	Eml1	12.1391	0.52214	1.85803e-06	0.000187841
ENSMUSG00000019647	Sema6a	11.4741	0.755775	1.86988e-06	0.0001879
ENSMUSG00000054364	Rhob	12.4271	0.450345	2.02195e-06	0.000201965
ENSMUSG00000020150	Gamt	9.53679	0.815319	2.10363e-06	0.000208535
ENSMUSG00000062591	Tubb4a	14.3836	0.511845	2.11273e-06	0.000208535
ENSMUSG00000042116	Vwa1	11.0079	-0.621439	2.301e-06	0.000225782
ENSMUSG00000070639	Lrrc8b	10.9957	0.480793	2.40609e-06	0.000234713
ENSMUSG00000058571	Gpc6	8.91787	-0.666637	2.44776e-06	0.00023739
ENSMUSG00000026442	Nfasc	14.789	0.593375	2.66239e-06	0.000256713
ENSMUSG00000021838	Samd4	10.8192	-0.393572	2.69739e-06	0.000258592
ENSMUSG00000039167	Adgrl4	8.2437	-0.908164	2.75629e-06	0.000259761
ENSMUSG00000033595	Lgi3	11.5036	0.567032	2.74264e-06	0.000259761
ENSMUSG00000019978	Epb41l2	12.1375	0.511173	2.73609e-06	0.000259761
ENSMUSG00000052229	Gpr17	11.9222	0.686032	2.80575e-06	0.000262937
ENSMUSG00000030223	Ptpro	9.07146	0.591974	2.95055e-06	0.000274962
ENSMUSG00000038495	Otud7b	11.9255	0.449846	3.12333e-06	0.000287847
ENSMUSG00000045994	B3gat1	10.6921	0.440831	3.10802e-06	0.000287847
ENSMUSG00000115422	4930452G13Rik	5.005	1.33057	3.31945e-06	0.000304241
ENSMUSG00000026675	Hsd17b7	10.2912	0.911981	3.65067e-06	0.00033277
ENSMUSG00000028412	Slc44a1	13.0139	0.534033	3.98016e-06	0.000360832
ENSMUSG00000028919	Arhgef19	9.94853	0.529085	4.16536e-06	0.00037558
ENSMUSG00000045180	Shroom2	10.2917	0.624347	4.25949e-06	0.000382003
ENSMUSG00000028347	Tmeff1	10.2074	0.615782	4.36927e-06	0.000389753
ENSMUSG00000012296	Tjap1	10.0807	0.482511	4.78575e-06	0.000424634
ENSMUSG00000032265	Tent5a	8.54475	0.768016	4.92307e-06	0.000434506
ENSMUSG00000050295	Foxc1	8.00687	0.649816	5.17559e-06	0.000454389
ENSMUSG00000006014	Prg4	5.53743	1.51021	5.27057e-06	0.000460306
ENSMUSG00000026519	Tmem63a	10.3635	0.496174	6.24698e-06	0.00054054
ENSMUSG00000001313	Rnd2	11.3081	0.454012	6.25407e-06	0.00054054
ENSMUSG00000015714	Cers2	12.1261	0.591903	6.30066e-06	0.000541759
ENSMUSG00000035413	Tmem98	9.38778	0.801736	6.62152e-06	0.000566428
ENSMUSG00000105265	Sox2ot	10.2039	0.793496	6.9188e-06	0.000588839
ENSMUSG00000039328	Rnf122	9.56097	0.755718	7.13417e-06	0.000601035
ENSMUSG00000044674	Fzd1	11.2955	-0.507372	7.10795e-06	0.000601035
ENSMUSG00000001946	Esam	7.25634	-0.945211	8.07107e-06	0.000673167
ENSMUSG00000027298	Tyro3	11.4686	0.410466	8.05846e-06	0.000673167
ENSMUSG00000031530	Dusp4	7.75933	-0.646079	8.44933e-06	0.00070121
ENSMUSG00000041309	Nkx6-2	8.92052	0.697325	9.47892e-06	0.000782761
ENSMUSG00000003534	Ddr1	13.2379	0.641671	9.66106e-06	0.000790919
ENSMUSG00000024426	Atat1	10.7868	0.388367	9.67253e-06	0.000790919
ENSMUSG00000027695	Pld1	8.64105	0.57288	9.94229e-06	0.000809011
ENSMUSG00000003746	Man1a	10.808	0.559885	1.01968e-05	0.000825695
ENSMUSG00000075284	Wipf1	10.1017	0.402153	1.08902e-05	0.000877582
ENSMUSG00000022514	Il1rap	10.9529	0.530361	1.10802e-05	0.000888598
ENSMUSG00000042770	Hebp1	8.22132	0.695029	1.11778e-05	0.000892135
ENSMUSG00000045664	Cdc42ep2	10.0377	0.732643	1.13601e-05	0.000902374
ENSMUSG00000062760	Shisal1	9.88891	0.497611	1.18206e-05	0.000934498
ENSMUSG00000069670	Nkain2	8.57238	0.665882	1.19311e-05	0.000938784
ENSMUSG00000022090	Pdlim2	10.2571	0.857037	1.22397e-05	0.000958545
ENSMUSG00000001542	Ell2	9.71615	0.474556	1.26494e-05	0.000986006
ENSMUSG00000035311	Gnptab	11.0864	0.347688	1.33717e-05	0.00103746
ENSMUSG00000044786	Zfp36	8.89178	0.403393	1.35319e-05	0.00104502
ENSMUSG00000070777	Ceacam20	2.76081	2.19202	1.398e-05	0.00107466
ENSMUSG00000037369	Kdm6a	10.5718	-0.375221	1.51232e-05	0.0011572
ENSMUSG00000028328	Tmod1	11.3892	0.436551	1.54024e-05	0.00117319
ENSMUSG00000050854	Tmem125	9.41809	0.75093	1.68259e-05	0.00127579
ENSMUSG00000015806	Qdpr	12.3545	0.574322	1.73203e-05	0.00130733
ENSMUSG00000034098	Fstl5	9.35755	-0.864736	1.74982e-05	0.00131186
ENSMUSG00000036585	Fgf1	11.0585	-0.574209	1.75376e-05	0.00131186
ENSMUSG00000000753	Serpinf1	8.66376	0.518822	1.78506e-05	0.00132341
ENSMUSG00000086782	E130102H24Rik	9.46942	-0.419253	1.78494e-05	0.00132341
ENSMUSG00000059325	Hopx	12.9545	-0.506857	1.79952e-05	0.00132822
ENSMUSG00000025875	Tspan17	9.36729	0.407598	1.84053e-05	0.00135251
ENSMUSG00000002279	Lmf1	8.92646	0.472879	1.87244e-05	0.00136992
ENSMUSG00000017897	Eya2	6.27509	0.970326	2.02898e-05	0.00147796
ENSMUSG00000025375	Aatk	12.843	0.424232	2.11125e-05	0.0015312
ENSMUSG00000049303	Syt12	11.4619	-0.402257	2.13149e-05	0.00153919
ENSMUSG00000054453	Sytl5	5.0199	1.684	2.14991e-05	0.0015458
ENSMUSG00000024935	Slc1a1	10.2629	0.495404	2.17665e-05	0.00155832
ENSMUSG00000020774	Aspa	9.37962	0.603035	2.20216e-05	0.00156984
ENSMUSG00000103995	5730488B01Rik	1.87447	-3.43664	2.23427e-05	0.00158595
ENSMUSG00000115529	9630013A20Rik	9.86522	0.919745	2.25394e-05	0.00159313
ENSMUSG00000036856	Wnt4	7.78645	0.776728	2.2916e-05	0.00161292
ENSMUSG00000000983	Wfdc18	3.77259	1.85244	2.32329e-05	0.00162835
ENSMUSG00000024413	Npc1	11.7544	0.424931	2.35798e-05	0.00164575
ENSMUSG00000046318	Ccbe1	7.33589	-0.718738	2.46161e-05	0.00171092
ENSMUSG00000031990	Jam3	10.7932	0.63532	2.77077e-05	0.00191781
ENSMUSG00000023341	Mx2	6.29564	0.809578	3.21507e-05	0.00221614
ENSMUSG00000055717	Slain1	11.0274	0.481488	3.32298e-05	0.00228109
ENSMUSG00000041378	Cldn5	8.25739	-0.775033	3.7525e-05	0.00256539
ENSMUSG00000041073	Nacad	10.5557	0.447729	3.85027e-05	0.00262148
ENSMUSG00000026124	Cfc1	2.41504	-2.77187	3.89922e-05	0.0026227
ENSMUSG00000018339	Gpx3	9.9571	-0.833267	3.87254e-05	0.0026227
ENSMUSG00000085084	4930570G19Rik	8.86556	-0.43784	3.8857e-05	0.0026227
ENSMUSG00000028132	Tlcd4	10.2215	-0.491185	3.96551e-05	0.00264595
ENSMUSG00000038776	Ephx1	10.3159	-0.408084	3.95883e-05	0.00264595
ENSMUSG00000035131	Brinp3	9.53937	-0.784361	4.05501e-05	0.00268942
ENSMUSG00000022864	D16Ertd472e	8.22454	0.607096	4.0629e-05	0.00268942
ENSMUSG00000035566	Pcdh17	11.1189	0.448888	4.12835e-05	0.00272194
ENSMUSG00000017670	Elmo2	12.6161	-0.368576	4.30865e-05	0.00282963
ENSMUSG00000091735	Gpr62	9.08628	0.725833	4.44028e-05	0.00290464
ENSMUSG00000050910	Cdr2l	10.6177	0.37573	4.53124e-05	0.00295257
ENSMUSG00000030967	Zranb1	11.4816	-0.406371	4.70045e-05	0.0030509
ENSMUSG00000031934	Panx1	9.16071	0.453779	4.87053e-05	0.00314905
ENSMUSG00000042425	Frmpd3	7.39232	0.646908	5.01415e-05	0.00319241
ENSMUSG00000052387	Trpm3	12.2504	-0.584222	4.99621e-05	0.00319241
ENSMUSG00000011148	Adss1	9.17687	0.548416	4.98742e-05	0.00319241
ENSMUSG00000042363	Lgalsl	11.2523	-0.292434	5.01395e-05	0.00319241
ENSMUSG00000049327	Kmt5a	10.3059	0.33025	5.03978e-05	0.00319652
ENSMUSG00000024395	Lims2	7.88196	0.576179	5.09765e-05	0.00320883
ENSMUSG00000036529	Sbf1	12.3373	0.384771	5.08267e-05	0.00320883
ENSMUSG00000051550	Zfp579	9.9225	0.390332	5.68291e-05	0.00356378
ENSMUSG00000032640	Chsy1	9.45464	-0.337242	5.94131e-05	0.00371187
ENSMUSG00000098132	Rassf10	7.135	1.13582	6.03066e-05	0.00375363
ENSMUSG00000032737	Inppl1	11.6082	0.471129	6.08887e-05	0.00377578
ENSMUSG00000026678	Rgs5	9.1565	-0.548489	6.13003e-05	0.00378722
ENSMUSG00000069808	Tlcd3a	8.91654	0.509532	6.1753e-05	0.00380111
ENSMUSG00000062353	Gm15772	1.28951	3.19174	6.24407e-05	0.00382931
ENSMUSG00000040373	Cacng5	12.6242	-0.418632	6.51618e-05	0.0039526
ENSMUSG00000038780	Smurf1	10.9531	0.348406	6.4968e-05	0.0039526
ENSMUSG00000020723	Cacng4	11.6384	-0.323731	6.4956e-05	0.0039526
ENSMUSG00000075389	Reno1	9.21459	-0.401383	6.78372e-05	0.00409997
ENSMUSG00000028633	Ctps1	10.2077	0.475265	6.86127e-05	0.00412469
ENSMUSG00000075590	Nrbp2	12.9979	0.361458	6.87407e-05	0.00412469
ENSMUSG00000085675	Gm12022	3.42999	-1.90289	6.90569e-05	0.00412881
ENSMUSG00000013584	Aldh1a2	8.152	0.643252	7.11003e-05	0.00421156
ENSMUSG00000056966	Gjc3	12.9817	0.443085	7.11983e-05	0.00421156
ENSMUSG00000027605	Acss2	10.4683	0.311862	7.11068e-05	0.00421156
ENSMUSG00000016194	Hsd11b1	8.30834	-0.599137	7.19274e-05	0.00423426
ENSMUSG00000006651	Aplp1	14.0939	0.479203	7.22448e-05	0.00423426
ENSMUSG00000034390	Cmip	10.837	0.321309	7.23435e-05	0.00423426
ENSMUSG00000036510	Cdh8	9.49852	-0.588685	7.33467e-05	0.00427796
ENSMUSG00000026435	Slc45a3	7.71577	0.80121	7.37559e-05	0.00428683
ENSMUSG00000020811	Wscd1	11.7404	0.360685	7.46795e-05	0.00432545
ENSMUSG00000008435	Rdh13	9.42347	-0.357835	7.5462e-05	0.00435565
ENSMUSG00000048216	Gpr85	10.1161	-0.498815	7.73217e-05	0.0044476
ENSMUSG00000025909	Sntg1	6.27302	-0.806542	7.77145e-05	0.00445483
ENSMUSG00000064065	Ipcef1	10.3737	-0.863382	7.83899e-05	0.00447815
ENSMUSG00000020758	Itgb4	9.18267	1.26228	7.92999e-05	0.00451468
ENSMUSG00000031016	Wee1	8.64305	-0.580395	7.95711e-05	0.00451472
ENSMUSG00000001506	Col1a1	11.6781	0.859382	8.2202e-05	0.00464817
ENSMUSG00000015829	Tnr	12.3811	0.567808	8.256e-05	0.00465265
ENSMUSG00000034330	Plcg2	8.80628	0.441839	8.44408e-05	0.00474261
ENSMUSG00000018417	Myo1b	9.32268	-0.387958	8.51189e-05	0.00476466
ENSMUSG00000040093	Bmf	9.38945	0.61076	8.55691e-05	0.00477384
ENSMUSG00000032224	Fam81a	8.87754	-0.546586	8.70122e-05	0.00483817
ENSMUSG00000031880	Rrad	7.87173	-0.687608	8.79689e-05	0.00487511
ENSMUSG00000047109	Cldn14	6.65821	0.908992	8.98899e-05	0.00493241
ENSMUSG00000006390	Elovl1	10.6432	0.582467	8.94099e-05	0.00493241
ENSMUSG00000036528	Ppfibp2	9.5426	0.498333	8.98865e-05	0.00493241
ENSMUSG00000073982	Rhog	10.4863	0.454196	9.09049e-05	0.00497175
ENSMUSG00000036256	Igfbp7	10.2904	-0.458943	9.15556e-05	0.00497681
ENSMUSG00000079056	Kcnip3	11.145	-0.368979	9.15942e-05	0.00497681
ENSMUSG00000065563	Mir103-2	1.28951	-5.19653	9.36694e-05	0.00507305
ENSMUSG00000024597	Slc12a2	12.922	0.401838	9.51318e-05	0.00513558
ENSMUSG00000026312	Cdh7	9.36462	-0.587871	9.60226e-05	0.00516695
ENSMUSG00000038526	Car14	9.28669	0.726715	9.73089e-05	0.00520259
ENSMUSG00000031156	Slc35a2	9.6681	0.402625	9.72779e-05	0.00520259
ENSMUSG00000003849	Nqo1	7.56732	-0.501715	0.000102858	0.00548169
ENSMUSG00000030873	Scnn1b	0.917538	-4.86356	0.000109146	0.00579832
ENSMUSG00000039578	Ccser1	7.84967	-0.585344	0.000110191	0.00583522
ENSMUSG00000027168	Pax6	11.6295	-0.425469	0.000110959	0.00585731
ENSMUSG00000029380	Cxcl1	5.95161	-1.35808	0.000115493	0.00607742
ENSMUSG00000038132	Rbm24	7.37214	-0.587437	0.000117417	0.00615924
ENSMUSG00000015882	Lcorl	10.4842	0.454494	0.000121837	0.00637107
ENSMUSG00000022837	Iqcb1	9.26392	-0.410013	0.000124031	0.00646549
ENSMUSG00000032193	Ldlr	10.0191	0.563959	0.00012563	0.00650818
ENSMUSG00000038077	Kcna6	11.5653	0.348775	0.000125571	0.00650818
ENSMUSG00000041298	Katnal1	10.5516	0.332249	0.000126189	0.00651691
ENSMUSG00000032724	Abtb2	9.72905	0.422973	0.000128881	0.0066354
ENSMUSG00000017664	Slc35c2	10.1199	-0.320824	0.000132066	0.00677842
ENSMUSG00000090272	Mndal	8.63944	-1.20208	0.000133325	0.00682209
ENSMUSG00000031772	Cntnap4	9.67243	-0.737952	0.000135013	0.00688731
ENSMUSG00000032086	Bace1	11.6404	0.330164	0.000136905	0.00696254
ENSMUSG00000023022	Lima1	10.3635	0.407876	0.000139677	0.00708193
ENSMUSG00000098295	Gm19872	10.4273	-0.800918	0.000140392	0.00709661
ENSMUSG00000044933	Sstr3	7.73546	-0.885572	0.000144441	0.00723944
ENSMUSG00000037960	Card19	8.80126	0.711963	0.000144542	0.00723944
ENSMUSG00000052516	Robo2	9.86247	-0.547786	0.000144351	0.00723944
ENSMUSG00000075254	Heg1	9.89936	0.47057	0.000144954	0.00723944
ENSMUSG00000024140	Epas1	11.0011	-0.492383	0.000146106	0.0072663
ENSMUSG00000019055	Plod1	11.1408	0.350064	0.000146363	0.0072663
ENSMUSG00000056073	Grik2	11.552	-0.635107	0.000147994	0.00732548
ENSMUSG00000022548	Apod	13.2735	0.530956	0.000150383	0.0073998
ENSMUSG00000023990	Tfeb	9.51131	0.376979	0.000150062	0.0073998
ENSMUSG00000038668	Lpar1	11.2503	0.377981	0.000152572	0.00748547
ENSMUSG00000032198	Dock6	9.16211	0.516728	0.000154158	0.00752516
ENSMUSG00000000628	Hk2	9.77515	-0.344802	0.000154284	0.00752516
ENSMUSG00000034210	Efcab14	11.1175	0.298158	0.000157818	0.00767512
ENSMUSG00000020847	Rph3al	7.91289	-0.998106	0.000158364	0.00767925
ENSMUSG00000026034	Clk1	12.0982	-0.32398	0.000160017	0.00773696
ENSMUSG00000029192	Tbc1d14	11.1891	0.304569	0.000163098	0.00786311
ENSMUSG00000072915	Gm12258	9.12096	-0.409545	0.000166018	0.00798081
ENSMUSG00000039911	Spsb1	10.0598	0.299641	0.000167305	0.00801957
ENSMUSG00000031665	Sall1	9.35045	0.482976	0.00016994	0.00811409
ENSMUSG00000039682	Lap3	10.7495	0.392145	0.000170249	0.00811409
ENSMUSG00000086914	Gm16124	4.9645	-1.1873	0.000175319	0.00827095
ENSMUSG00000032252	Glce	10.884	-0.501028	0.000174196	0.00827095
ENSMUSG00000036478	Btg1	11.4053	-0.395303	0.000175605	0.00827095
ENSMUSG00000085795	Zfp703	10.1993	0.338168	0.00017602	0.00827095
ENSMUSG00000029587	Zfp12	10.1599	-0.271066	0.000174634	0.00827095
ENSMUSG00000021250	Fos	9.95533	0.484727	0.000182897	0.00854595
ENSMUSG00000029095	Ablim2	11.8029	0.432703	0.00018283	0.00854595
ENSMUSG00000040624	Plekhg1	10.9403	0.398683	0.000184354	0.00858998
ENSMUSG00000056296	Synpr	11.355	-0.840732	0.000187784	0.0087254
ENSMUSG00000060794	Tssk5	4.45943	-1.81676	0.000191086	0.0088542
ENSMUSG00000042246	Tmc7	9.01216	0.393206	0.000192278	0.00888475
ENSMUSG00000021835	Bmp4	6.68338	0.722052	0.000211463	0.00974422
ENSMUSG00000042184	1700069L16Rik	1.68806	-3.25814	0.000215567	0.00990598
ENSMUSG00000029832	Nfe2l3	8.29104	0.624545	0.00022036	0.0100984
ENSMUSG00000037031	Tspan15	11.4202	0.53303	0.000222809	0.0101827
ENSMUSG00000025188	Hps1	7.68728	0.486822	0.000224397	0.0102272
ENSMUSG00000026778	Prkcq	9.34627	0.677808	0.000227075	0.0102768
ENSMUSG00000024077	Strn	11.7146	0.412405	0.000226499	0.0102768
ENSMUSG00000046079	Lrrc8d	10.3179	0.28545	0.000227334	0.0102768
ENSMUSG00000017132	Cyth1	11.0143	0.316304	0.000231721	0.0104469
ENSMUSG00000056457	Prl2c3	3.78427	-1.61872	0.000232468	0.0104523
ENSMUSG00000045672	Col27a1	9.81982	0.409367	0.000234334	0.0105079
ENSMUSG00000039717	Ralyl	9.08982	-0.625201	0.000235387	0.0105268
ENSMUSG00000060703	Cd302	8.96	-0.442617	0.000238632	0.010615
ENSMUSG00000027499	Pkia	12.3094	-0.413561	0.000238483	0.010615
ENSMUSG00000021130	Galnt16	10.5104	0.291443	0.000241906	0.010732
ENSMUSG00000020422	Tns3	12.5878	0.324741	0.000242872	0.0107463
ENSMUSG00000038932	Tcfl5	5.8216	-0.804701	0.000247868	0.0109383
ENSMUSG00000055415	Atp10b	7.89482	0.715275	0.000248956	0.0109574
ENSMUSG00000048148	Nwd1	11.8821	-0.411255	0.000251197	0.0110269
ENSMUSG00000046768	Rhoj	10.2689	-0.606255	0.000255396	0.0111818
ENSMUSG00000043903	Zfp469	7.97982	0.482523	0.000257257	0.0112338
ENSMUSG00000003872	Lin7b	6.64866	-0.774301	0.000258258	0.011248
ENSMUSG00000058624	Gda	3.5025	-1.53315	0.000267773	0.0116321
ENSMUSG00000022949	Clic6	6.79586	-2.50541	0.000274985	0.0119143
ENSMUSG00000032537	Ephb1	11.2408	0.373282	0.000277566	0.011995
ENSMUSG00000058454	Dhcr7	9.9529	0.54338	0.000279227	0.0120356
ENSMUSG00000037747	Phyhipl	12.8983	0.370449	0.000282021	0.0121247
ENSMUSG00000059970	Hspa2	10.0976	0.460936	0.000283294	0.0121305
ENSMUSG00000021684	Pde8b	8.32143	-0.458365	0.000283611	0.0121305
ENSMUSG00000032846	Zswim6	9.96145	0.3669	0.00028775	0.0122448
ENSMUSG00000019996	Map7	11.1265	0.361321	0.000287347	0.0122448
ENSMUSG00000002190	Clgn	8.30124	0.530516	0.000292809	0.0124284
ENSMUSG00000024985	Tcf7l2	9.27224	0.545498	0.000302519	0.0128079
ENSMUSG00000031104	Rab33a	8.40041	0.569832	0.000307869	0.0128389
ENSMUSG00000037709	Fam13a	10.067	-0.491996	0.000305758	0.0128389
ENSMUSG00000041845	Rhod	8.99718	-0.394781	0.000307449	0.0128389
ENSMUSG00000052040	Klf13	11.6988	0.370152	0.000306154	0.0128389
ENSMUSG00000021775	Nr1d2	11.9816	-0.361545	0.000306926	0.0128389
ENSMUSG00000020023	Tmcc3	11.7927	0.358958	0.00030405	0.0128389
ENSMUSG00000029500	Pgam5	9.74875	-0.354823	0.000315267	0.0131146
ENSMUSG00000049191	Rtl5	8.32293	-0.511161	0.000318691	0.0132241
ENSMUSG00000029517	Ankrd7	3.33787	-1.66895	0.000326071	0.0134968
ENSMUSG00000045625	Pigz	7.46761	0.715204	0.000330578	0.0136196
ENSMUSG00000030515	Tars3	9.96963	0.341879	0.000330672	0.0136196
ENSMUSG00000021638	Ocln	8.56394	-0.420185	0.000340585	0.0139933
ENSMUSG00000028927	Padi2	11.94	0.68395	0.000341797	0.0140086
ENSMUSG00000056492	Adgrf5	7.46761	-0.766373	0.00035156	0.0143735
ENSMUSG00000070348	Ccnd1	12.1817	-0.443582	0.00036018	0.0146541
ENSMUSG00000033948	Zswim5	9.65065	-0.360838	0.000359737	0.0146541
ENSMUSG00000023571	C1qtnf12	8.11316	-0.490805	0.000362147	0.0146983
ENSMUSG00000036661	Dennd3	8.66573	-0.439446	0.000364987	0.0147775
ENSMUSG00000078958	Atp6ap1l	6.27094	-0.961053	0.000383811	0.015502
ENSMUSG00000045287	Rtn4rl1	9.58517	-0.475938	0.000385402	0.0155287
ENSMUSG00000098022	Zfp82	2.5025	-2.14034	0.000390938	0.0157138
ENSMUSG00000036790	Slitrk2	9.95242	-0.276333	0.000391982	0.0157179
ENSMUSG00000021007	Spata7	8.73056	-0.332017	0.000399522	0.0159818
ENSMUSG00000081683	Fzd10	9.57112	0.828168	0.000403395	0.0160391
ENSMUSG00000026830	Ermn	11.0712	0.610298	0.000403839	0.0160391
ENSMUSG00000004530	Coro1c	11.5393	0.274657	0.000403699	0.0160391
ENSMUSG00000026520	Pycr2	9.85712	0.312479	0.000406245	0.0160964
ENSMUSG00000014444	Piezo1	8.23947	0.406299	0.000410517	0.0162271
ENSMUSG00000039683	Sdk1	8.62936	-0.689979	0.000416474	0.0164237
ENSMUSG00000087668	Gm11186	1.47393	-3.82103	0.000418237	0.0164543
ENSMUSG00000020428	Gabra6	12.0126	-0.660666	0.000423586	0.0165865
ENSMUSG00000031714	Gab1	11.9018	0.366693	0.000423483	0.0165865
ENSMUSG00000017978	Cadps2	12.0119	-0.702459	0.000426216	0.0166504
ENSMUSG00000042286	Stab1	10.9717	0.440091	0.000427846	0.016675
ENSMUSG00000034384	Barhl2	9.19913	-0.870649	0.000431238	0.016729
ENSMUSG00000026043	Col3a1	12.2297	0.742902	0.000430558	0.016729
ENSMUSG00000062151	Unc13c	11.1039	-0.831442	0.000433465	0.0167764
ENSMUSG00000016150	Tenm1	11.1737	-0.626707	0.000446738	0.0172501
ENSMUSG00000038370	Pcp4l1	9.64746	-0.483804	0.000452372	0.0174273
ENSMUSG00000040605	Bace2	9.22802	0.50969	0.000456994	0.0175244
ENSMUSG00000038058	Nod1	7.87652	0.467563	0.000456289	0.0175244
ENSMUSG00000024381	Bin1	12.2782	0.323734	0.000465846	0.0178229
ENSMUSG00000034285	Nipsnap1	9.61225	-0.351375	0.000485147	0.0185189
ENSMUSG00000033191	Tie1	7.2062	-0.649968	0.000489676	0.0186066
ENSMUSG00000030671	Pde3b	10.3292	-0.382672	0.000489426	0.0186066
ENSMUSG00000022270	Retreg1	10.6307	0.338267	0.000496543	0.0188246
ENSMUSG00000116753	Gm36001	5.02483	-1.12949	0.000506732	0.0189101
ENSMUSG00000021750	Fam107a	12.8234	-0.87784	0.000502749	0.0189101
ENSMUSG00000032503	Arpp21	10.8347	-0.572055	0.000505909	0.0189101
ENSMUSG00000022296	Baalc	10.3583	-0.323789	0.00050533	0.0189101
ENSMUSG00000039959	Hip1	11.8803	-0.311755	0.000502407	0.0189101
ENSMUSG00000030077	Chl1	12.9318	-0.28374	0.000502977	0.0189101
ENSMUSG00000041650	Pcca	10.3498	-0.274109	0.000505041	0.0189101
ENSMUSG00000087222	E030042O20Rik	3.39993	-1.56986	0.000514102	0.0191121
ENSMUSG00000006301	Tmbim1	11.4718	0.504442	0.000514439	0.0191121
ENSMUSG00000003477	Inmt	1.78427	2.45325	0.000517868	0.0191968
ENSMUSG00000121655	Gm10177	2.28951	1.92138	0.000519211	0.0192039
ENSMUSG00000021703	Serinc5	12.5868	0.383574	0.00052907	0.0195253
ENSMUSG00000026566	Mpzl1	11.5645	0.354532	0.000532876	0.0196223
ENSMUSG00000025572	Tmc6	7.71195	0.453454	0.000536567	0.0197147
ENSMUSG00000037681	Esyt3	3.89616	1.14626	0.000547245	0.0200345
ENSMUSG00000022052	Ppp2r2a	11.3938	0.306746	0.000547674	0.0200345
ENSMUSG00000049550	Clip1	11.9274	-0.405475	0.000553482	0.0202027
ENSMUSG00000057337	Chst3	8.45441	0.607681	0.000559748	0.0203868
ENSMUSG00000077734	Snord83b	2.95936	2.14552	0.000566086	0.020528
ENSMUSG00000040938	Slc16a11	9.81271	-0.900599	0.000565584	0.020528
ENSMUSG00000025900	Rp1	1.78427	2.76608	0.000577731	0.0208786
ENSMUSG00000049583	Grm5	9.56796	-0.497663	0.00057951	0.0208786
ENSMUSG00000049538	Adamts16	9.06489	0.417983	0.000578947	0.0208786
ENSMUSG00000045083	Lingo2	7.39232	0.692996	0.000585943	0.0210649
ENSMUSG00000054920	Klhl5	11.0079	0.326039	0.000587287	0.0210678
ENSMUSG00000024816	Frmd8	11.6844	0.530982	0.000593114	0.0212312
ENSMUSG00000033335	Dnm2	11.777	0.27084	0.000597383	0.0213382
ENSMUSG00000060284	Sp7	4.69426	1.6797	0.000613811	0.0218315
ENSMUSG00000022788	Fgd4	10.8451	-0.328949	0.000613207	0.0218315
ENSMUSG00000070063	Snora33	3.66297	1.21429	0.000615721	0.0218529
ENSMUSG00000033685	Ucp2	11.5298	0.34906	0.000619443	0.0219264
ENSMUSG00000038456	Dennd2a	10.5794	-0.332488	0.000620421	0.0219264
ENSMUSG00000022197	Pdzd2	7.72338	-0.59956	0.000627999	0.0221005
ENSMUSG00000029408	Abcb9	9.81129	-0.419995	0.000626711	0.0221005
ENSMUSG00000059246	Foxb1	3.58496	1.53474	0.000632091	0.0221977
ENSMUSG00000023961	Enpp4	9.9002	0.384314	0.00063993	0.0224258
ENSMUSG00000024401	Tnf	4.62449	1.15605	0.000642484	0.0224681
ENSMUSG00000004035	Gstm7	8.45806	0.507495	0.000669822	0.0233263
ENSMUSG00000025137	Pcyt2	11.6781	0.323936	0.000669781	0.0233263
ENSMUSG00000037653	Kctd8	8.91853	-0.555426	0.000673405	0.0233536
ENSMUSG00000040631	Dok4	8.53398	-0.53983	0.00067305	0.0233536
ENSMUSG00000032643	Fhl3	7.04075	0.675496	0.000683587	0.0236433
ENSMUSG00000040659	Efhd2	11.0675	-0.330674	0.000684594	0.0236433
ENSMUSG00000025515	Muc2	4.99498	-1.42632	0.000689221	0.0237539
ENSMUSG00000041220	Elovl6	11.3566	0.296031	0.000703198	0.0241857
ENSMUSG00000076269	Mir374b	4.04924	-1.47426	0.000712021	0.0244387
ENSMUSG00000020182	Ddc	7.23309	0.958151	0.000716485	0.0245414
ENSMUSG00000032401	Lctl	4.29768	1.33679	0.000725476	0.0247985
ENSMUSG00000033105	Lss	10.2376	0.501786	0.000727004	0.0247999
ENSMUSG00000044244	Il20rb	9.52073	-1.05391	0.000736782	0.0250749
ENSMUSG00000031749	St3gal2	11.285	-0.445359	0.00073807	0.0250749
ENSMUSG00000046699	Slitrk4	9.25555	-0.70378	0.000741567	0.0251424
ENSMUSG00000043556	Fbxl7	7.64866	-0.610069	0.000744106	0.0251773
ENSMUSG00000063887	Nlgn1	10.5295	-0.266806	0.000752007	0.0253932
ENSMUSG00000000791	Il12rb1	6.674	0.699323	0.000754088	0.025412
ENSMUSG00000005360	Slc1a3	16.0294	-0.360872	0.000763497	0.0256772
ENSMUSG00000031608	Galnt7	10.0325	-0.372953	0.000772163	0.0259164
ENSMUSG00000044707	Ccnjl	8.46398	-0.575595	0.000776873	0.0260221
ENSMUSG00000024787	Snx15	9.91156	0.306863	0.000779988	0.0260741
ENSMUSG00000037679	Inf2	10.8932	0.347228	0.00078521	0.0261962
ENSMUSG00000053025	Sv2b	11.9691	-0.771442	0.000800667	0.0266054
ENSMUSG00000049493	Pls1	9.12326	0.536236	0.00080024	0.0266054
ENSMUSG00000092021	Gbp11	4.79586	1.31799	0.000814826	0.0270221
ENSMUSG00000044165	Bcl2l15	9.16407	-0.918416	0.000826236	0.0273461
ENSMUSG00000034574	Daam1	11.9717	0.328099	0.000853657	0.0281977
ENSMUSG00000036273	Lrrk2	9.63924	-0.337363	0.000861883	0.0284132
ENSMUSG00000110185	Igip	11.3171	-0.299875	0.00086418	0.0284327
ENSMUSG00000026842	Abl1	11.1635	0.277305	0.000867821	0.0284963
ENSMUSG00000026463	Atp2b4	10.6547	-0.826986	0.000874487	0.0286492
ENSMUSG00000027965	Olfm3	10.5684	-0.625933	0.000879009	0.0286492
ENSMUSG00000046352	Gjb2	8.59578	0.622422	0.000877808	0.0286492
ENSMUSG00000022265	Ank	13.4535	0.422027	0.000879346	0.0286492
ENSMUSG00000047751	Utf1	1.87447	2.27612	0.000882671	0.0286733
ENSMUSG00000044708	Kcnj10	13.6965	0.397587	0.000883524	0.0286733
ENSMUSG00000027977	Ndst3	11.3715	-0.708855	0.00088662	0.0287179
ENSMUSG00000028278	Rragd	10.6835	-0.292964	0.000897492	0.0290137
ENSMUSG00000010660	Plcd1	9.27587	0.478115	0.000900171	0.029044
ENSMUSG00000070695	Cntnap5a	8.15482	-0.923294	0.000908655	0.0292048
ENSMUSG00000001700	Gramd2b	10.8925	0.495887	0.000907842	0.0292048
ENSMUSG00000040260	Daam2	11.3636	0.398811	0.000910522	0.0292085
ENSMUSG00000016552	Foxred2	9.86831	-0.440291	0.000913208	0.0292384
ENSMUSG00000020717	Pecam1	7.82937	-0.736017	0.000917469	0.0293186
ENSMUSG00000074622	Mafb	9.94431	0.372592	0.000923894	0.0294674
ENSMUSG00000020231	Dip2a	11.7935	0.286742	0.000926058	0.0294801
ENSMUSG00000029428	Stx2	9.69619	0.473368	0.000929273	0.0295261
ENSMUSG00000030093	Wnt7a	9.72735	-0.556189	0.000932221	0.0295635
ENSMUSG00000039968	Rsbn1l	10.3908	-0.275632	0.000941475	0.0298003
ENSMUSG00000037820	Tgm2	7.94056	0.70011	0.000963891	0.030452
ENSMUSG00000028351	Brinp1	10.8877	-0.518925	0.000977278	0.0308166
ENSMUSG00000037254	Itih2	8.74745	0.763619	0.000982459	0.0308783
ENSMUSG00000019189	Rnf145	11.4227	-0.331727	0.000982939	0.0308783
ENSMUSG00000032060	Cryab	11.4607	0.465388	0.00098984	0.0310367
ENSMUSG00000066682	Pilrb2	1.47393	3.31209	0.000992828	0.031072
ENSMUSG00000032890	Rims3	10.8511	-0.716117	0.000996917	0.0311415
ENSMUSG00000051379	Flrt3	8.6681	-0.497297	0.0010021	0.0312449
ENSMUSG00000032733	Snx33	10.2379	0.412519	0.00100618	0.0313137
ENSMUSG00000040740	Slc25a34	8.23362	-0.70072	0.00101247	0.0313922
ENSMUSG00000031737	Irx5	8.46489	0.393953	0.0010118	0.0313922
ENSMUSG00000003657	Calb2	11.1583	-0.889094	0.00101958	0.0315539
ENSMUSG00000033411	Ctdspl2	9.8647	-0.26513	0.00103191	0.0318765
ENSMUSG00000048677	Tpcn2	7.53311	0.441508	0.00103714	0.0319788
ENSMUSG00000004846	Plod3	10.3267	0.294857	0.00104688	0.0322197
ENSMUSG00000033174	Mgll	11.4931	0.275598	0.00105644	0.0324538
ENSMUSG00000087174	5530601H04Rik	9.20212	-0.291388	0.00106118	0.0325397
ENSMUSG00000071856	Mcc	10.6103	-0.318708	0.00106368	0.0325564
ENSMUSG00000026080	Chst10	10.2953	-0.350197	0.00106611	0.032571
ENSMUSG00000021608	Lpcat1	10.763	-0.281661	0.00106934	0.0326099
ENSMUSG00000030092	Cntn6	9.04803	-0.512556	0.00107863	0.0328334
ENSMUSG00000064844	Gm26202	3.77259	1.10733	0.00108551	0.0329826
ENSMUSG00000034235	Usp54	11.2704	0.289968	0.00108884	0.0330236
ENSMUSG00000050821	Fam131a	10.3658	-0.355297	0.00109517	0.0331551
ENSMUSG00000065509	Mir421	3.23947	1.43218	0.00110167	0.0332917
ENSMUSG00000061517	Sox21	9.81271	0.362458	0.00110587	0.0333582
ENSMUSG00000020038	Cry1	10.0894	-0.373461	0.00111768	0.0336534
ENSMUSG00000100837	1700063D05Rik	2.91754	1.75444	0.00112019	0.0336682
ENSMUSG00000027831	Veph1	0.736966	3.4348	0.00113109	0.0338738
ENSMUSG00000110212	Gm35963	1	2.85164	0.00112909	0.0338738
ENSMUSG00000026480	Ncf2	8.53873	0.398819	0.00113905	0.0340118
ENSMUSG00000018800	Abca5	10.8188	-0.28082	0.00113978	0.0340118
ENSMUSG00000062098	Btbd3	12.9736	-0.366366	0.0011431	0.03405
ENSMUSG00000047797	Gjb1	10.3049	0.569427	0.0011454	0.0340578
ENSMUSG00000026082	Rev1	10.3015	-0.330688	0.00115059	0.0341512
ENSMUSG00000048583	Igf2	3.85244	1.61094	0.00115951	0.034355
ENSMUSG00000044551	9930012K11Rik	5.52007	0.71399	0.00117213	0.0346671
ENSMUSG00000045231	BC106179	5.92019	0.710657	0.00118289	0.0348985
ENSMUSG00000027882	Stxbp3	10.2725	0.439876	0.0011848	0.0348985
ENSMUSG00000016128	Stard13	10.0494	0.408116	0.00118623	0.0348985
ENSMUSG00000063765	Chadl	8.61839	0.401192	0.00119402	0.035066
ENSMUSG00000054814	Usp46	11.4819	-0.388071	0.00122006	0.035535
ENSMUSG00000035762	Tmem161b	9.78136	-0.339676	0.00121827	0.035535
ENSMUSG00000001300	Efnb2	9.78391	-0.317254	0.00122064	0.035535
ENSMUSG00000045962	Wnk1	13.2956	0.313916	0.00121409	0.035535
ENSMUSG00000026305	Lrrfip1	10.8554	-0.29517	0.00121437	0.035535
ENSMUSG00000090213	Peds1	10.4092	0.296315	0.00123861	0.0359952
ENSMUSG00000035033	Tbr1	3.97982	-1.68429	0.00124246	0.0360444
ENSMUSG00000031517	Gpm6a	15.0363	-0.343168	0.00125283	0.0362822
ENSMUSG00000025813	Homer2	10.8059	-0.655097	0.00125718	0.0363449
ENSMUSG00000040420	Cdh18	9.42976	-0.654542	0.00127411	0.0367071
ENSMUSG00000035469	Rcbtb1	10.7877	0.257463	0.00127379	0.0367071
ENSMUSG00000037010	Apln	9.19394	-0.499589	0.00127727	0.0367346
ENSMUSG00000036526	Card11	2.38466	-1.99102	0.00128619	0.0369275
ENSMUSG00000086644	Gm13470	1.28951	-2.79678	0.00131622	0.0376603
ENSMUSG00000070871	Ccnyl1	8.95549	0.452802	0.00131414	0.0376603
ENSMUSG00000053647	Gper1	4.67557	-1.49956	0.00133017	0.0379292
ENSMUSG00000045404	Kcnk13	8.08274	0.51446	0.00132886	0.0379292
ENSMUSG00000025140	Pycr1	6.48292	0.567072	0.00133942	0.0381276
ENSMUSG00000048602	Morc2b	4.34577	-1.25926	0.00134981	0.0382929
ENSMUSG00000040037	Negr1	12.2933	-0.354531	0.00134767	0.0382929
ENSMUSG00000031210	Gpr165	6.31992	0.610155	0.00135595	0.0384017
ENSMUSG00000050640	Tmem150c	9.23522	-0.801128	0.0013673	0.0386575
ENSMUSG00000025701	Alox5	8.32493	0.921588	0.00137473	0.0387266
ENSMUSG00000066760	Psg16	8.54732	-0.567185	0.00137226	0.0387266
ENSMUSG00000039062	Anpep	8.16323	0.40218	0.00137671	0.0387266
ENSMUSG00000020676	Ccl11	3.61143	-1.57692	0.00138323	0.0388446
ENSMUSG00000048960	Prex2	12.9072	-0.385713	0.00139448	0.0390945
ENSMUSG00000025020	Slit1	3.8413	1.43067	0.00141488	0.0395999
ENSMUSG00000066026	Dhrs3	10.0882	0.343458	0.00142686	0.0398684
ENSMUSG00000052504	Epha3	7.66928	-0.643947	0.00143599	0.0400565
ENSMUSG00000097789	Ctxnd1	8.0631	-0.379912	0.00144396	0.0402116
ENSMUSG00000057455	Rit2	10.2279	-0.692113	0.00145769	0.0404588
ENSMUSG00000040181	Fmo1	7.48918	0.600115	0.00145609	0.0404588
ENSMUSG00000059901	Adamts14	6.34577	-0.8225	0.00146831	0.040664
ENSMUSG00000001053	N4bp3	7.25109	-0.669223	0.00147309	0.040664
ENSMUSG00000030839	Sergef	8.06369	-0.465391	0.00147483	0.040664
ENSMUSG00000055421	Pcdh9	11.9687	0.362982	0.00147481	0.040664
ENSMUSG00000097099	Gm9917	5.12928	-0.992315	0.00148245	0.0407273
ENSMUSG00000002100	Mybpc3	11.3588	-0.877657	0.00148091	0.0407273
ENSMUSG00000028701	Lurap1	10.32	-0.435024	0.00148446	0.0407273
ENSMUSG00000074634	Tmem267	7.20403	-0.627881	0.00149746	0.0410166
ENSMUSG00000034664	Itga2b	6.75192	0.831778	0.00150065	0.0410368
ENSMUSG00000068323	Slc4a5	5.03953	-3.42787	0.00150698	0.0411424
ENSMUSG00000027239	Mdk	9.7192	-0.313517	0.0015158	0.0413155
ENSMUSG00000031167	Rbm3	10.5591	-0.286331	0.00152068	0.0413808
ENSMUSG00000058486	Wdr91	9.4251	0.300999	0.00152603	0.0413914
ENSMUSG00000049878	Rlf	10.22	-0.277962	0.00152393	0.0413914
ENSMUSG00000022887	Masp1	8.91455	0.402007	0.00153027	0.041439
ENSMUSG00000020458	Rtn4	14.1271	0.29638	0.00153316	0.04145
ENSMUSG00000017195	Zpbp2	1.63743	2.28896	0.00154847	0.0416614
ENSMUSG00000029819	Npy	7.74446	-1.00953	0.00154773	0.0416614
ENSMUSG00000039157	Eeig1	11.0724	0.24663	0.00154476	0.0416614
ENSMUSG00000020447	Npc1l1	5.45943	-0.750097	0.00155398	0.0417422
ENSMUSG00000034220	Gpc1	11.5007	0.368215	0.00155924	0.0418162
ENSMUSG00000044937	Ttc41	6.66138	0.49922	0.00156192	0.0418208
ENSMUSG00000028289	Epha7	9.14579	-0.61993	0.00157706	0.042024
ENSMUSG00000033102	Cdc14b	8.69232	-0.444674	0.00157388	0.042024
ENSMUSG00000021277	Traf3	10.8233	-0.318811	0.00157657	0.042024
ENSMUSG00000073633	Fbxo36	6.45396	0.756654	0.00158318	0.0420873
ENSMUSG00000043456	Zfp536	9.64245	0.349758	0.00158449	0.0420873
ENSMUSG00000044217	Aqp5	3.30581	1.42148	0.00161311	0.0423617
ENSMUSG00000079304	Tex52	4.92283	0.912152	0.00161438	0.0423617
ENSMUSG00000027583	Zbtb46	10.6196	-0.613836	0.00161943	0.0423617
ENSMUSG00000053519	Kcnip1	9.84845	-0.61254	0.00162275	0.0423617
ENSMUSG00000059743	Fdps	10.1639	0.541251	0.00160531	0.0423617
ENSMUSG00000041488	Stx3	9.835	-0.35774	0.00161122	0.0423617
ENSMUSG00000019923	Zwint	12.7234	-0.34464	0.00160245	0.0423617
ENSMUSG00000031453	Rasa3	12.3336	-0.284057	0.00161763	0.0423617
ENSMUSG00000032966	Fkbp1a	12.5824	0.274612	0.00160646	0.0423617
ENSMUSG00000043671	Dpy19l3	10.9137	-0.264912	0.00162035	0.0423617
ENSMUSG00000019843	Fyn	12.7463	0.263603	0.00160909	0.0423617
ENSMUSG00000031360	Ctps2	9.73903	-0.29786	0.00162822	0.0424382
ENSMUSG00000028883	Sema3a	9.95565	-0.711471	0.00163855	0.0426407
ENSMUSG00000020538	Srebf1	11.692	0.252944	0.00164768	0.0428115
ENSMUSG00000031441	Atp11a	12.0322	0.281333	0.00165784	0.0430083
ENSMUSG00000054509	Parp4	9.11143	0.403846	0.00166606	0.0431545
ENSMUSG00000028572	Hook1	11.0295	-0.38266	0.00167295	0.0432659
ENSMUSG00000031264	Btk	7.22561	0.556761	0.00167699	0.0433033
ENSMUSG00000109127	Gm31135	5.62449	-1.00609	0.00167965	0.0433049
ENSMUSG00000022799	Arhgap31	11.5545	-0.29972	0.00168933	0.0434873
ENSMUSG00000030970	Ctbp2	10.9503	-0.369695	0.00170861	0.0438483
ENSMUSG00000000149	Gna12	12.6092	0.277655	0.00170692	0.0438483
ENSMUSG00000000184	Ccnd2	9.93762	-0.596637	0.00172725	0.0442586
ENSMUSG00000036578	Fxyd7	8.73207	0.511696	0.0017361	0.0444169
ENSMUSG00000022181	C6	1.22239	3.80017	0.00175412	0.0448093
ENSMUSG00000049281	Scn3b	9.36972	-0.46003	0.00175828	0.0448469
ENSMUSG00000032021	Crtam	9.70774	-0.701577	0.00176478	0.0449439
ENSMUSG00000026398	Nr5a2	2	2.40645	0.00178038	0.0452722
ENSMUSG00000035910	Dcdc2a	6.98236	0.555076	0.00178957	0.0453968
ENSMUSG00000020961	Ston2	8.95096	0.492498	0.00179072	0.0453968
ENSMUSG00000086483	8030443G20Rik	2.68806	1.67067	0.0018007	0.0455804
ENSMUSG00000025227	Mfsd13a	8.75933	0.308314	0.00180479	0.0456148
ENSMUSG00000036523	Greb1	6.24793	0.953134	0.00181142	0.045713
ENSMUSG00000072662	Mansc4	1.83007	2.24811	0.00182404	0.045765
ENSMUSG00000032289	Thsd4	7.43277	0.649417	0.00182359	0.045765
ENSMUSG00000024187	Fam234a	11.2021	0.407346	0.00182888	0.045765
ENSMUSG00000022340	Sybu	11.1703	-0.398158	0.00182994	0.045765
ENSMUSG00000051615	Rap2a	11.6809	0.308946	0.00182652	0.045765
ENSMUSG00000027787	Nmd3	9.57196	-0.26336	0.00182268	0.045765
ENSMUSG00000066595	Flvcr1	9.95904	0.523161	0.00183982	0.0459432
ENSMUSG00000027412	Lpin3	8.35804	0.364446	0.00185255	0.0461918
ENSMUSG00000118669	Arvcf	10.887	0.383978	0.00186385	0.0464042
ENSMUSG00000059108	Ifitm6	1.58496	2.55534	0.00186934	0.0464716
ENSMUSG00000035283	Adrb1	9.17714	-0.337331	0.00187452	0.0465309
ENSMUSG00000035295	Wdr38	2.78427	1.59072	0.001887	0.0467505
ENSMUSG00000033854	Kcnk10	9.11229	-0.722399	0.00188897	0.0467505
ENSMUSG00000029054	Gabrd	10.4265	-0.586822	0.00189634	0.0468634
ENSMUSG00000020080	Hkdc1	7.60156	0.43938	0.00189954	0.0468731
ENSMUSG00000053716	Dusp7	10.0208	0.320547	0.00191757	0.0472482
ENSMUSG00000069049	Eif2s3y	10.3009	0.620132	0.00192698	0.0473635
ENSMUSG00000038042	Ptpdc1	10.0578	0.23123	0.00192793	0.0473635
ENSMUSG00000034663	Bmp2k	10.4764	0.327745	0.00194029	0.0475971
ENSMUSG00000030235	Slco1c1	6.13157	-1.49598	0.00194968	0.0476871
ENSMUSG00000097571	Jpx	7.785	-0.507782	0.00194899	0.0476871
ENSMUSG00000076432	Ywhaq	11.8798	0.334169	0.00196662	0.0480311
ENSMUSG00000047037	Nipa1	10.128	0.319698	0.00198246	0.0483471
ENSMUSG00000042379	Esm1	4.86899	-0.950753	0.0019854	0.0483481
ENSMUSG00000025357	Dgka	9.77479	0.378475	0.00198873	0.0483587
ENSMUSG00000052137	Rbm12b2	8.88942	-0.340296	0.00200361	0.0486495
ENSMUSG00000022620	Arsa	9.86453	0.265374	0.00200813	0.0486884
ENSMUSG00000026065	Slc9a4	3.81876	1.61829	0.00201706	0.0486999
ENSMUSG00000099354	1700124L16Rik	6.06369	-0.906737	0.00201736	0.0486999
ENSMUSG00000030287	Itpr2	10.8032	0.381655	0.00201411	0.0486999
ENSMUSG00000066705	Fxyd6	11.4321	-0.595642	0.00202233	0.048703
ENSMUSG00000028047	Thbs3	8.74745	0.550291	0.00202333	0.048703
ENSMUSG00000075289	Carns1	8.36681	0.444855	0.0020389	0.0490069
ENSMUSG00000046605	B3gntl1	7.46034	0.438198	0.00204518	0.0490872
ENSMUSG00000031381	Piga	8.36146	0.47754	0.00205583	0.0491695
ENSMUSG00000057541	Pus7	9.50206	0.322639	0.00205745	0.0491695
ENSMUSG00000063063	Ctnna2	10.4379	0.279073	0.0020517	0.0491695
ENSMUSG00000030247	Kcnj8	6.22882	-0.668891	0.00206302	0.049232
ENSMUSG00000008136	Fhl2	6.0025	0.771092	0.00207128	0.0493586
ENSMUSG00000025889	Snca	10.6845	-0.642737	0.00208511	0.0495895
ENSMUSG00000022811	Zfp148	11.473	-0.264606	0.00208691	0.0495895
ENSMUSG00000034993	Vat1	11.5621	0.330582	0.00209484	0.0497071
